# Supplementary material for: Reading skill modulates the effect of parafoveal distractors on foveal lexical decision in deaf students
Source: PLoS One. 2019 Sep 12;14(9):e0221891. doi: 10.1371/journal.pone.0221891 (PMC6742358; doi:10.1371/journal.pone.0221891)
Supplement: S1 Dataset — (XLSX) [file pone.0221891.s002.xlsx]

## Sheet: Dataset
ExperimentName	Subject_DCM	Subject	Session	condition	number	Slide1.ACC	Errors	Slide1.RT	target	TRealPseudo	X	threeangel	LNR	N_parafoveal	comprehension	age	IQ	speed	loss（dB)	gender	M_grpup_hl_30min	thirtymedianhal
formal	C	10	6	L3	88	0	1	0	Treal（180）\Treal (88).jpg	real	407.93	ThreeA	ThL	para	0.78	22.5	104	397.67		2	#N/A	#N/A
formal	C	26	6	R3	121	0	1	0	Treal（180）\Treal (121).jpg	real	616.07	ThreeA	ThR	para	0.92	21.33	104	404.67		1	#N/A	#N/A
formal	C	26	6	L2	22	0	1	0	Treal（180）\Treal (22).jpg	real	442.66	TwoA	ThL	para	0.92	21.33	104	404.67		1	#N/A	#N/A
formal	C	26	6	L2	77	0	1	0	Treal（180）\Treal (77).jpg	real	442.66	TwoA	ThL	para	0.92	21.33	104	404.67		1	#N/A	#N/A
formal	C	26	6	R3	47	0	1	0	Treal（180）\Treal (47).jpg	real	616.07	ThreeA	ThR	para	0.92	21.33	104	404.67		1	#N/A	#N/A
formal	C	26	6	R3	66	0	1	0	Treal（180）\Treal (66).jpg	real	616.07	ThreeA	ThR	para	0.92	21.33	104	404.67		1	#N/A	#N/A
formal	C	26	6	L3	70	0	1	0	Treal（180）\Treal (70).jpg	real	407.93	ThreeA	ThL	para	0.92	21.33	104	404.67		1	#N/A	#N/A
formal	C	26	6	L4	50	0	1	0	Treal（180）\Treal (50).jpg	real	373.1	FourA	ThL	para	0.92	21.33	104	404.67		1	#N/A	#N/A
formal	C	26	6	L3	63	0	1	0	Treal（180）\Treal (63).jpg	real	407.93	ThreeA	ThL	para	0.92	21.33	104	404.67		1	#N/A	#N/A
formal	C	26	6	R2	43	0	1	0	Treal（180）\Treal (43).jpg	real	581.34	TwoA	ThR	para	0.92	21.33	104	404.67		1	#N/A	#N/A
formal	C	47	6	NO	161	0	1	0	Treal（180）\Treal (161).jpg	real	512	NO	NO	NO	0.9	20	109.5	502		2	#N/A	#N/A
formal	D	107	6	L4	31	0	1	0	Treal（180）\Treal (31).jpg	real	373.1	FourA	ThL	para	0.76	19.08	125.5	340	110	2	#N/A	H
formal	D	113	6	R3	10	0	1	0	Treal（180）\Treal (10).jpg	real	616.07	ThreeA	ThR	para	0.7	20.5	127	417	115	1	#N/A	H
formal	D	115	6	L4	73	0	1	0	Treal（180）\Treal (73).jpg	real	373.1	FourA	ThL	para	0.68	21.17	80	401.67	100	1	#N/A	H
formal	D	115	6	L2	41	0	1	0	Treal（180）\Treal (41).jpg	real	442.66	TwoA	ThL	para	0.68	21.17	80	401.67	100	1	#N/A	H
formal	D	65	6	L4	121	0	1	0	Treal（180）\Treal (121).jpg	real	373.1	FourA	ThL	para	0.68	18.75	114	400	100	2	#N/A	H
formal	D	76	6	R2	130	0	1	0	Treal（180）\Treal (130).jpg	real	581.34	TwoA	ThR	para	0.74	19.25	109.5	374.67	85	1	#N/A	H
formal	D	81	6	L3	121	0	1	0	Treal（180）\Treal (121).jpg	real	407.93	ThreeA	ThL	para	0.72	21.67	107	257.33	120	1	#N/A	H
formal	D	82	6	L3	66	0	1	0	Treal（180）\Treal (66).jpg	real	407.93	ThreeA	ThL	para	0.68	21.67	107	244.67	100	1	#N/A	H
formal	D	82	6	R2	143	0	1	0	Treal（180）\Treal (143).jpg	real	581.34	TwoA	ThR	para	0.68	21.67	107	244.67	100	1	#N/A	H
formal	D	82	6	R4	107	0	1	0	Treal（180）\Treal (107).jpg	real	650.9	FourA	ThR	para	0.68	21.67	107	244.67	100	1	#N/A	H
formal	D	82	6	L3	113	0	1	0	Treal（180）\Treal (113).jpg	real	407.93	ThreeA	ThL	para	0.68	21.67	107	244.67	100	1	#N/A	H
formal	D	82	6	R3	79	0	1	0	Treal（180）\Treal (79).jpg	real	616.07	ThreeA	ThR	para	0.68	21.67	107	244.67	100	1	#N/A	H
formal	D	82	6	NO	176	0	1	0	Treal（180）\Treal (176).jpg	real	512	NO	NO	NO	0.68	21.67	107	244.67	100	1	#N/A	H
formal	M	148	6	L2	92	0	1	0	Treal（180）\Treal (92).jpg	real	442.66	TwoA	ThL	para	0.54	13	105	431.33		2	L	#N/A
formal	M	160	6	L2	4	0	1	0	Treal（180）\Treal (4).jpg	real	442.66	TwoA	ThL	para	0.6	13.83	108	375		2	L	#N/A
formal	M	160	6	L4	129	0	1	0	Treal（180）\Treal (129).jpg	real	373.1	FourA	ThL	para	0.6	13.83	108	375		2	L	#N/A
formal	M	162	6	R2	68	0	1	0	Treal（180）\Treal (68).jpg	real	581.34	TwoA	ThR	para	0.6	14.08	90	212.33		2	L	#N/A
formal	M	162	6	L2	12	0	1	0	Treal（180）\Treal (12).jpg	real	442.66	TwoA	ThL	para	0.6	14.08	90	212.33		2	L	#N/A
formal	M	162	6	L2	106	0	1	0	Treal（180）\Treal (106).jpg	real	442.66	TwoA	ThL	para	0.6	14.08	90	212.33		2	L	#N/A
formal	M	162	6	NO	171	0	1	0	Treal（180）\Treal (171).jpg	real	512	NO	NO	NO	0.6	14.08	90	212.33		2	L	#N/A
formal	C	19	61	R2	31	0	1	0	Treal（180）\Treal (31).jpg	real	581.34	TwoA	ThR	para	0.9	19.25	101	295.67		1	#N/A	#N/A
formal	M	131	6	NO	171	1	0	14	Treal（180）\Treal (171).jpg	real	512	NO	NO	NO	0.76	14.17	89	394.33		2	H	#N/A
formal	C	19	61	L4	45	0	1	15	Treal（180）\Treal (45).jpg	real	373.1	FourA	ThL	para	0.9	19.25	101	295.67		1	#N/A	#N/A
formal	M	133	6	R4	94	0	1	16	Treal（180）\Treal (94).jpg	real	650.9	FourA	ThR	para	0.76	13.83	114	392.67		1	H	#N/A
formal	C	19	61	L3	90	0	1	16	Treal（180）\Treal (90).jpg	real	407.93	ThreeA	ThL	para	0.9	19.25	101	295.67		1	#N/A	#N/A
formal	C	19	61	NO	167	1	0	16	Treal（180）\Treal (167).jpg	real	512	NO	NO	NO	0.9	19.25	101	295.67		1	#N/A	#N/A
formal	C	19	61	R4	114	1	0	16	Treal（180）\Treal (114).jpg	real	650.9	FourA	ThR	para	0.9	19.25	101	295.67		1	#N/A	#N/A
formal	C	19	61	R4	18	1	0	17	Treal（180）\Treal (18).jpg	real	650.9	FourA	ThR	para	0.9	19.25	101	295.67		1	#N/A	#N/A
formal	C	19	61	L4	120	0	1	18	Treal（180）\Treal (120).jpg	real	373.1	FourA	ThL	para	0.9	19.25	101	295.67		1	#N/A	#N/A
formal	C	19	61	NO	164	1	0	20	Treal（180）\Treal (164).jpg	real	512	NO	NO	NO	0.9	19.25	101	295.67		1	#N/A	#N/A
formal	C	19	61	L3	10	1	0	23	Treal（180）\Treal (10).jpg	real	407.93	ThreeA	ThL	para	0.9	19.25	101	295.67		1	#N/A	#N/A
formal	C	19	61	NO	162	0	1	24	Treal（180）\Treal (162).jpg	real	512	NO	NO	NO	0.9	19.25	101	295.67		1	#N/A	#N/A
formal	C	19	61	L2	126	0	1	27	Treal（180）\Treal (126).jpg	real	442.66	TwoA	ThL	para	0.9	19.25	101	295.67		1	#N/A	#N/A
formal	M	133	6	L3	123	0	1	28	Treal（180）\Treal (123).jpg	real	407.93	ThreeA	ThL	para	0.76	13.83	114	392.67		1	H	#N/A
formal	C	19	61	L2	119	1	0	30	Treal（180）\Treal (119).jpg	real	442.66	TwoA	ThL	para	0.9	19.25	101	295.67		1	#N/A	#N/A
formal	C	19	61	R3	98	0	1	31	Treal（180）\Treal (98).jpg	real	616.07	ThreeA	ThR	para	0.9	19.25	101	295.67		1	#N/A	#N/A
formal	C	19	61	L2	94	1	0	32	Treal（180）\Treal (94).jpg	real	442.66	TwoA	ThL	para	0.9	19.25	101	295.67		1	#N/A	#N/A
formal	C	19	61	NO	147	0	1	36	Treal（180）\Treal (147).jpg	real	512	NO	NO	NO	0.9	19.25	101	295.67		1	#N/A	#N/A
formal	C	19	61	NO	179	1	0	37	Treal（180）\Treal (179).jpg	real	512	NO	NO	NO	0.9	19.25	101	295.67		1	#N/A	#N/A
formal	M	133	6	R3	76	1	0	38	Treal（180）\Treal (76).jpg	real	616.07	ThreeA	ThR	para	0.76	13.83	114	392.67		1	H	#N/A
formal	C	19	61	L3	48	1	0	38	Treal（180）\Treal (48).jpg	real	407.93	ThreeA	ThL	para	0.9	19.25	101	295.67		1	#N/A	#N/A
formal	C	19	61	R3	30	1	0	39	Treal（180）\Treal (30).jpg	real	616.07	ThreeA	ThR	para	0.9	19.25	101	295.67		1	#N/A	#N/A
formal	M	133	6	NO	158	1	0	40	Treal（180）\Treal (158).jpg	real	512	NO	NO	NO	0.76	13.83	114	392.67		1	H	#N/A
formal	C	19	61	NO	145	1	0	46	Treal（180）\Treal (145).jpg	real	512	NO	NO	NO	0.9	19.25	101	295.67		1	#N/A	#N/A
formal	C	19	61	L4	14	1	0	48	Treal（180）\Treal (14).jpg	real	373.1	FourA	ThL	para	0.9	19.25	101	295.67		1	#N/A	#N/A
formal	C	19	61	L3	66	1	0	50	Treal（180）\Treal (66).jpg	real	407.93	ThreeA	ThL	para	0.9	19.25	101	295.67		1	#N/A	#N/A
formal	C	19	61	R4	19	0	1	58	Treal（180）\Treal (19).jpg	real	650.9	FourA	ThR	para	0.9	19.25	101	295.67		1	#N/A	#N/A
formal	C	19	61	L4	135	0	1	59	Treal（180）\Treal (135).jpg	real	373.1	FourA	ThL	para	0.9	19.25	101	295.67		1	#N/A	#N/A
formal	C	19	61	L4	17	1	0	62	Treal（180）\Treal (17).jpg	real	373.1	FourA	ThL	para	0.9	19.25	101	295.67		1	#N/A	#N/A
formal	C	19	61	R2	65	0	1	63	Treal（180）\Treal (65).jpg	real	581.34	TwoA	ThR	para	0.9	19.25	101	295.67		1	#N/A	#N/A
formal	C	19	61	L4	69	1	0	63	Treal（180）\Treal (69).jpg	real	373.1	FourA	ThL	para	0.9	19.25	101	295.67		1	#N/A	#N/A
formal	C	23	6	R4	19	1	0	64	Treal（180）\Treal (19).jpg	real	650.9	FourA	ThR	para	0.82	18.83	86	531		1	#N/A	#N/A
formal	C	19	61	R3	73	0	1	65	Treal（180）\Treal (73).jpg	real	616.07	ThreeA	ThR	para	0.9	19.25	101	295.67		1	#N/A	#N/A
formal	C	19	61	NO	154	1	0	69	Treal（180）\Treal (154).jpg	real	512	NO	NO	NO	0.9	19.25	101	295.67		1	#N/A	#N/A
formal	M	133	6	R4	138	0	1	75	Treal（180）\Treal (138).jpg	real	650.9	FourA	ThR	para	0.76	13.83	114	392.67		1	H	#N/A
formal	C	26	6	R2	134	1	0	77	Treal（180）\Treal (134).jpg	real	581.34	TwoA	ThR	para	0.92	21.33	104	404.67		1	#N/A	#N/A
formal	C	19	61	R4	4	1	0	78	Treal（180）\Treal (4).jpg	real	650.9	FourA	ThR	para	0.9	19.25	101	295.67		1	#N/A	#N/A
formal	C	19	61	R2	80	0	1	88	Treal（180）\Treal (80).jpg	real	581.34	TwoA	ThR	para	0.9	19.25	101	295.67		1	#N/A	#N/A
formal	C	42	6	L2	35	0	1	91	Treal（180）\Treal (35).jpg	real	442.66	TwoA	ThL	para	0.82	23.33	92	340		1	#N/A	#N/A
formal	C	19	61	R3	24	1	0	94	Treal（180）\Treal (24).jpg	real	616.07	ThreeA	ThR	para	0.9	19.25	101	295.67		1	#N/A	#N/A
formal	C	19	61	R4	76	0	1	97	Treal（180）\Treal (76).jpg	real	650.9	FourA	ThR	para	0.9	19.25	101	295.67		1	#N/A	#N/A
formal	D	87	6	NO	166	1	0	98	Treal（180）\Treal (166).jpg	real	512	NO	NO	NO	0.7	20.33	107	532.33	85	2	#N/A	H
formal	C	19	61	R2	113	1	0	98	Treal（180）\Treal (113).jpg	real	581.34	TwoA	ThR	para	0.9	19.25	101	295.67		1	#N/A	#N/A
formal	C	19	61	R4	3	0	1	103	Treal（180）\Treal (3).jpg	real	650.9	FourA	ThR	para	0.9	19.25	101	295.67		1	#N/A	#N/A
formal	M	133	6	NO	160	0	1	105	Treal（180）\Treal (160).jpg	real	512	NO	NO	NO	0.76	13.83	114	392.67		1	H	#N/A
formal	C	19	61	L3	59	1	0	105	Treal（180）\Treal (59).jpg	real	407.93	ThreeA	ThL	para	0.9	19.25	101	295.67		1	#N/A	#N/A
formal	M	133	6	L2	101	1	0	108	Treal（180）\Treal (101).jpg	real	442.66	TwoA	ThL	para	0.76	13.83	114	392.67		1	H	#N/A
formal	C	19	61	R4	138	1	0	111	Treal（180）\Treal (138).jpg	real	650.9	FourA	ThR	para	0.9	19.25	101	295.67		1	#N/A	#N/A
formal	C	19	61	R3	63	1	0	116	Treal（180）\Treal (63).jpg	real	616.07	ThreeA	ThR	para	0.9	19.25	101	295.67		1	#N/A	#N/A
formal	C	19	61	L3	87	0	1	117	Treal（180）\Treal (87).jpg	real	407.93	ThreeA	ThL	para	0.9	19.25	101	295.67		1	#N/A	#N/A
formal	C	19	61	R4	23	0	1	120	Treal（180）\Treal (23).jpg	real	650.9	FourA	ThR	para	0.9	19.25	101	295.67		1	#N/A	#N/A
formal	C	19	61	R2	139	0	1	123	Treal（180）\Treal (139).jpg	real	581.34	TwoA	ThR	para	0.9	19.25	101	295.67		1	#N/A	#N/A
formal	C	19	61	R4	12	1	0	130	Treal（180）\Treal (12).jpg	real	650.9	FourA	ThR	para	0.9	19.25	101	295.67		1	#N/A	#N/A
formal	C	19	61	L2	33	1	0	130	Treal（180）\Treal (33).jpg	real	442.66	TwoA	ThL	para	0.9	19.25	101	295.67		1	#N/A	#N/A
formal	C	19	61	L4	47	1	0	139	Treal（180）\Treal (47).jpg	real	373.1	FourA	ThL	para	0.9	19.25	101	295.67		1	#N/A	#N/A
formal	M	133	6	R3	40	0	1	140	Treal（180）\Treal (40).jpg	real	616.07	ThreeA	ThR	para	0.76	13.83	114	392.67		1	H	#N/A
formal	M	133	6	L2	54	0	1	142	Treal（180）\Treal (54).jpg	real	442.66	TwoA	ThL	para	0.76	13.83	114	392.67		1	H	#N/A
formal	M	131	6	L3	101	1	0	145	Treal（180）\Treal (101).jpg	real	407.93	ThreeA	ThL	para	0.76	14.17	89	394.33		2	H	#N/A
formal	C	19	61	R4	143	0	1	146	Treal（180）\Treal (143).jpg	real	650.9	FourA	ThR	para	0.9	19.25	101	295.67		1	#N/A	#N/A
formal	C	19	61	R3	70	1	0	147	Treal（180）\Treal (70).jpg	real	616.07	ThreeA	ThR	para	0.9	19.25	101	295.67		1	#N/A	#N/A
formal	C	19	61	NO	171	1	0	149	Treal（180）\Treal (171).jpg	real	512	NO	NO	NO	0.9	19.25	101	295.67		1	#N/A	#N/A
formal	C	19	61	R3	43	0	1	152	Treal（180）\Treal (43).jpg	real	616.07	ThreeA	ThR	para	0.9	19.25	101	295.67		1	#N/A	#N/A
formal	M	133	6	NO	146	0	1	153	Treal（180）\Treal (146).jpg	real	512	NO	NO	NO	0.76	13.83	114	392.67		1	H	#N/A
formal	M	133	6	L4	30	0	1	154	Treal（180）\Treal (30).jpg	real	373.1	FourA	ThL	para	0.76	13.83	114	392.67		1	H	#N/A
formal	C	19	61	R4	54	1	0	154	Treal（180）\Treal (54).jpg	real	650.9	FourA	ThR	para	0.9	19.25	101	295.67		1	#N/A	#N/A
formal	C	19	61	L4	53	1	0	156	Treal（180）\Treal (53).jpg	real	373.1	FourA	ThL	para	0.9	19.25	101	295.67		1	#N/A	#N/A
formal	M	133	6	R4	143	1	0	157	Treal（180）\Treal (143).jpg	real	650.9	FourA	ThR	para	0.76	13.83	114	392.67		1	H	#N/A
formal	C	19	61	NO	165	0	1	158	Treal（180）\Treal (165).jpg	real	512	NO	NO	NO	0.9	19.25	101	295.67		1	#N/A	#N/A
formal	C	19	61	R2	68	1	0	159	Treal（180）\Treal (68).jpg	real	581.34	TwoA	ThR	para	0.9	19.25	101	295.67		1	#N/A	#N/A
formal	C	19	61	R4	56	1	0	160	Treal（180）\Treal (56).jpg	real	650.9	FourA	ThR	para	0.9	19.25	101	295.67		1	#N/A	#N/A
formal	C	19	61	L3	46	0	1	171	Treal（180）\Treal (46).jpg	real	407.93	ThreeA	ThL	para	0.9	19.25	101	295.67		1	#N/A	#N/A
formal	M	131	6	R4	83	1	0	174	Treal（180）\Treal (83).jpg	real	650.9	FourA	ThR	para	0.76	14.17	89	394.33		2	H	#N/A
formal	C	19	61	R3	1	1	0	174	Treal（180）\Treal (1).jpg	real	616.07	ThreeA	ThR	para	0.9	19.25	101	295.67		1	#N/A	#N/A
formal	C	19	61	R3	111	0	1	177	Treal（180）\Treal (111).jpg	real	616.07	ThreeA	ThR	para	0.9	19.25	101	295.67		1	#N/A	#N/A
formal	C	19	61	R4	28	1	0	181	Treal（180）\Treal (28).jpg	real	650.9	FourA	ThR	para	0.9	19.25	101	295.67		1	#N/A	#N/A
formal	M	133	6	NO	157	0	1	187	Treal（180）\Treal (157).jpg	real	512	NO	NO	NO	0.76	13.83	114	392.67		1	H	#N/A
formal	C	23	6	R4	121	0	1	190	Treal（180）\Treal (121).jpg	real	650.9	FourA	ThR	para	0.82	18.83	86	531		1	#N/A	#N/A
formal	M	133	6	L2	110	0	1	197	Treal（180）\Treal (110).jpg	real	442.66	TwoA	ThL	para	0.76	13.83	114	392.67		1	H	#N/A
formal	M	131	6	R3	95	1	0	213	Treal（180）\Treal (95).jpg	real	616.07	ThreeA	ThR	para	0.76	14.17	89	394.33		2	H	#N/A
formal	M	131	6	R4	86	0	1	217	Treal（180）\Treal (86).jpg	real	650.9	FourA	ThR	para	0.76	14.17	89	394.33		2	H	#N/A
formal	D	72	6	L3	129	1	0	231	Treal（180）\Treal (129).jpg	real	407.93	ThreeA	ThL	para	0.72	20.83	101	356	90	2	#N/A	H
formal	M	156	6	NO	162	0	1	234	Treal（180）\Treal (162).jpg	real	512	NO	NO	NO	0.73	15.5	91.5	289.33		2	H	#N/A
formal	M	131	6	NO	146	0	1	235	Treal（180）\Treal (146).jpg	real	512	NO	NO	NO	0.76	14.17	89	394.33		2	H	#N/A
formal	C	19	61	R4	25	1	0	235	Treal（180）\Treal (25).jpg	real	650.9	FourA	ThR	para	0.9	19.25	101	295.67		1	#N/A	#N/A
formal	D	72	6	L3	136	1	0	246	Treal（180）\Treal (136).jpg	real	407.93	ThreeA	ThL	para	0.72	20.83	101	356	90	2	#N/A	H
formal	C	19	61	L4	77	1	0	250	Treal（180）\Treal (77).jpg	real	373.1	FourA	ThL	para	0.9	19.25	101	295.67		1	#N/A	#N/A
formal	M	130	6	NO	159	0	1	252	Treal（180）\Treal (159).jpg	real	512	NO	NO	NO	0.62	15.33	102	380.67		1	L	#N/A
formal	C	19	61	R4	8	1	0	253	Treal（180）\Treal (8).jpg	real	650.9	FourA	ThR	para	0.9	19.25	101	295.67		1	#N/A	#N/A
formal	C	19	61	R2	121	1	0	254	Treal（180）\Treal (121).jpg	real	581.34	TwoA	ThR	para	0.9	19.25	101	295.67		1	#N/A	#N/A
formal	C	19	61	R2	136	1	0	273	Treal（180）\Treal (136).jpg	real	581.34	TwoA	ThR	para	0.9	19.25	101	295.67		1	#N/A	#N/A
formal	C	19	61	L2	67	1	0	276	Treal（180）\Treal (67).jpg	real	442.66	TwoA	ThL	para	0.9	19.25	101	295.67		1	#N/A	#N/A
formal	M	131	6	NO	153	1	0	279	Treal（180）\Treal (153).jpg	real	512	NO	NO	NO	0.76	14.17	89	394.33		2	H	#N/A
formal	C	19	61	R2	2	1	0	283	Treal（180）\Treal (2).jpg	real	581.34	TwoA	ThR	para	0.9	19.25	101	295.67		1	#N/A	#N/A
formal	M	131	6	NO	163	1	0	284	Treal（180）\Treal (163).jpg	real	512	NO	NO	NO	0.76	14.17	89	394.33		2	H	#N/A
formal	C	32	6	L3	103	1	0	285	Treal（180）\Treal (103).jpg	real	407.93	ThreeA	ThL	para	0.86	22.67	109.5	408.33		1	#N/A	#N/A
formal	M	131	6	L2	11	0	1	289	Treal（180）\Treal (11).jpg	real	442.66	TwoA	ThL	para	0.76	14.17	89	394.33		2	H	#N/A
formal	D	97	6	NO	160	1	0	290	Treal（180）\Treal (160).jpg	real	512	NO	NO	NO	0.72	21.42	120.5	402.33	100	2	#N/A	H
formal	M	133	6	L3	63	0	1	292	Treal（180）\Treal (63).jpg	real	407.93	ThreeA	ThL	para	0.76	13.83	114	392.67		1	H	#N/A
formal	C	19	61	L4	105	1	0	292	Treal（180）\Treal (105).jpg	real	373.1	FourA	ThL	para	0.9	19.25	101	295.67		1	#N/A	#N/A
formal	M	133	6	L4	39	0	1	293	Treal（180）\Treal (39).jpg	real	373.1	FourA	ThL	para	0.76	13.83	114	392.67		1	H	#N/A
formal	C	19	61	L3	92	1	0	293	Treal（180）\Treal (92).jpg	real	407.93	ThreeA	ThL	para	0.9	19.25	101	295.67		1	#N/A	#N/A
formal	D	72	6	L4	49	1	0	300	Treal（180）\Treal (49).jpg	real	373.1	FourA	ThL	para	0.72	20.83	101	356	90	2	#N/A	H
formal	D	84	6	L2	76	1	0	304	Treal（180）\Treal (76).jpg	real	442.66	TwoA	ThL	para	0.7	21.25	107	328	90	2	#N/A	H
formal	M	143	6	R2	113	0	1	305	Treal（180）\Treal (113).jpg	real	581.34	TwoA	ThR	para	0.64	14	97	403.33		1	L	#N/A
formal	D	97	6	R2	75	1	0	310	Treal（180）\Treal (75).jpg	real	581.34	TwoA	ThR	para	0.72	21.42	120.5	402.33	100	2	#N/A	H
formal	M	133	6	R3	126	1	0	310	Treal（180）\Treal (126).jpg	real	616.07	ThreeA	ThR	para	0.76	13.83	114	392.67		1	H	#N/A
formal	M	132	6	NO	163	1	0	313	Treal（180）\Treal (163).jpg	real	512	NO	NO	NO	0.65	13.83	98	332		1	H	#N/A
formal	C	19	61	L2	26	1	0	314	Treal（180）\Treal (26).jpg	real	442.66	TwoA	ThL	para	0.9	19.25	101	295.67		1	#N/A	#N/A
formal	D	101	6	NO	146	1	0	315	Treal（180）\Treal (146).jpg	real	512	NO	NO	NO	0.7	22.5	101	334	110	2	#N/A	H
formal	D	72	6	R2	10	1	0	316	Treal（180）\Treal (10).jpg	real	581.34	TwoA	ThR	para	0.72	20.83	101	356	90	2	#N/A	H
formal	D	84	6	L3	35	1	0	319	Treal（180）\Treal (35).jpg	real	407.93	ThreeA	ThL	para	0.7	21.25	107	328	90	2	#N/A	H
formal	M	143	6	R4	18	0	1	320	Treal（180）\Treal (18).jpg	real	650.9	FourA	ThR	para	0.64	14	97	403.33		1	L	#N/A
formal	M	156	6	R3	79	1	0	320	Treal（180）\Treal (79).jpg	real	616.07	ThreeA	ThR	para	0.73	15.5	91.5	289.33		2	H	#N/A
formal	D	84	6	NO	177	1	0	321	Treal（180）\Treal (177).jpg	real	512	NO	NO	NO	0.7	21.25	107	328	90	2	#N/A	H
formal	D	72	6	L2	48	1	0	323	Treal（180）\Treal (48).jpg	real	442.66	TwoA	ThL	para	0.72	20.83	101	356	90	2	#N/A	H
formal	M	131	6	L4	114	1	0	323	Treal（180）\Treal (114).jpg	real	373.1	FourA	ThL	para	0.76	14.17	89	394.33		2	H	#N/A
formal	C	19	61	R4	9	1	0	323	Treal（180）\Treal (9).jpg	real	650.9	FourA	ThR	para	0.9	19.25	101	295.67		1	#N/A	#N/A
formal	D	72	6	NO	156	1	0	324	Treal（180）\Treal (156).jpg	real	512	NO	NO	NO	0.72	20.83	101	356	90	2	#N/A	H
formal	C	34	6	L4	17	0	1	326	Treal（180）\Treal (17).jpg	real	373.1	FourA	ThL	para	0.86	20.5	101	468		2	#N/A	#N/A
formal	M	133	6	R3	26	0	1	326	Treal（180）\Treal (26).jpg	real	616.07	ThreeA	ThR	para	0.76	13.83	114	392.67		1	H	#N/A
formal	C	19	61	R2	49	0	1	330	Treal（180）\Treal (49).jpg	real	581.34	TwoA	ThR	para	0.9	19.25	101	295.67		1	#N/A	#N/A
formal	D	72	6	NO	151	0	1	331	Treal（180）\Treal (151).jpg	real	512	NO	NO	NO	0.72	20.83	101	356	90	2	#N/A	H
formal	M	157	6	L4	1	1	0	331	Treal（180）\Treal (1).jpg	real	373.1	FourA	ThL	para	0.64	13.08	96.5	281.33		2	L	#N/A
formal	D	72	6	NO	174	1	0	333	Treal（180）\Treal (174).jpg	real	512	NO	NO	NO	0.72	20.83	101	356	90	2	#N/A	H
formal	D	108	6	NO	145	1	0	334	Treal（180）\Treal (145).jpg	real	512	NO	NO	NO	0.7	19.42	104	470.33	90	1	#N/A	H
formal	D	94	6	NO	173	1	0	334	Treal（180）\Treal (173).jpg	real	512	NO	NO	NO	0.72	20.67	107	661.33	90	2	#N/A	H
formal	D	97	6	L2	83	1	0	334	Treal（180）\Treal (83).jpg	real	442.66	TwoA	ThL	para	0.72	21.42	120.5	402.33	100	2	#N/A	H
formal	D	72	6	NO	162	1	0	335	Treal（180）\Treal (162).jpg	real	512	NO	NO	NO	0.72	20.83	101	356	90	2	#N/A	H
formal	D	72	6	NO	152	1	0	337	Treal（180）\Treal (152).jpg	real	512	NO	NO	NO	0.72	20.83	101	356	90	2	#N/A	H
formal	D	97	6	R3	22	1	0	338	Treal（180）\Treal (22).jpg	real	616.07	ThreeA	ThR	para	0.72	21.42	120.5	402.33	100	2	#N/A	H
formal	D	84	6	R3	87	1	0	339	Treal（180）\Treal (87).jpg	real	616.07	ThreeA	ThR	para	0.7	21.25	107	328	90	2	#N/A	H
formal	D	78	6	NO	173	1	0	340	Treal（180）\Treal (173).jpg	real	512	NO	NO	NO	0.7	21.67	97	166.67	100	1	#N/A	H
formal	D	97	6	NO	166	1	0	340	Treal（180）\Treal (166).jpg	real	512	NO	NO	NO	0.72	21.42	120.5	402.33	100	2	#N/A	H
formal	D	108	6	NO	179	1	0	341	Treal（180）\Treal (179).jpg	real	512	NO	NO	NO	0.7	19.42	104	470.33	90	1	#N/A	H
formal	D	73	6	L2	110	1	0	341	Treal（180）\Treal (110).jpg	real	442.66	TwoA	ThL	para	0.74	19.08	86	323.67	77	2	#N/A	H
formal	M	131	6	R4	81	0	1	341	Treal（180）\Treal (81).jpg	real	650.9	FourA	ThR	para	0.76	14.17	89	394.33		2	H	#N/A
formal	M	131	6	L2	3	1	0	342	Treal（180）\Treal (3).jpg	real	442.66	TwoA	ThL	para	0.76	14.17	89	394.33		2	H	#N/A
formal	M	153	6	L4	60	1	0	342	Treal（180）\Treal (60).jpg	real	373.1	FourA	ThL	para	0.76	13.5	121	244.67		1	H	#N/A
formal	D	72	6	L2	80	1	0	343	Treal（180）\Treal (80).jpg	real	442.66	TwoA	ThL	para	0.72	20.83	101	356	90	2	#N/A	H
formal	D	77	6	NO	168	1	0	343	Treal（180）\Treal (168).jpg	real	512	NO	NO	NO	0.64	20.08	92	464	120	1	#N/A	L
formal	D	97	6	R2	108	1	0	343	Treal（180）\Treal (108).jpg	real	581.34	TwoA	ThR	para	0.72	21.42	120.5	402.33	100	2	#N/A	H
formal	C	34	6	R3	138	1	0	344	Treal（180）\Treal (138).jpg	real	616.07	ThreeA	ThR	para	0.86	20.5	101	468		2	#N/A	#N/A
formal	D	101	6	NO	166	1	0	345	Treal（180）\Treal (166).jpg	real	512	NO	NO	NO	0.7	22.5	101	334	110	2	#N/A	H
formal	D	68	6	NO	174	1	0	345	Treal（180）\Treal (174).jpg	real	512	NO	NO	NO	0.72	19.92	109.5	174.67	100	1	#N/A	H
formal	D	72	6	R2	103	1	0	345	Treal（180）\Treal (103).jpg	real	581.34	TwoA	ThR	para	0.72	20.83	101	356	90	2	#N/A	H
formal	D	84	6	NO	148	1	0	345	Treal（180）\Treal (148).jpg	real	512	NO	NO	NO	0.7	21.25	107	328	90	2	#N/A	H
formal	D	108	6	L3	84	1	0	346	Treal（180）\Treal (84).jpg	real	407.93	ThreeA	ThL	para	0.7	19.42	104	470.33	90	1	#N/A	H
formal	M	131	6	NO	179	1	0	346	Treal（180）\Treal (179).jpg	real	512	NO	NO	NO	0.76	14.17	89	394.33		2	H	#N/A
formal	M	131	6	R3	54	0	1	346	Treal（180）\Treal (54).jpg	real	616.07	ThreeA	ThR	para	0.76	14.17	89	394.33		2	H	#N/A
formal	M	153	6	R4	63	1	0	346	Treal（180）\Treal (63).jpg	real	650.9	FourA	ThR	para	0.76	13.5	121	244.67		1	H	#N/A
formal	D	101	6	NO	172	1	0	347	Treal（180）\Treal (172).jpg	real	512	NO	NO	NO	0.7	22.5	101	334	110	2	#N/A	H
formal	C	42	6	NO	148	1	0	348	Treal（180）\Treal (148).jpg	real	512	NO	NO	NO	0.82	23.33	92	340		1	#N/A	#N/A
formal	C	31	6	NO	152	1	0	349	Treal（180）\Treal (152).jpg	real	512	NO	NO	NO	0.92	21.83	104	340		2	#N/A	#N/A
formal	D	84	6	R4	128	1	0	349	Treal（180）\Treal (128).jpg	real	650.9	FourA	ThR	para	0.7	21.25	107	328	90	2	#N/A	H
formal	M	131	6	L4	96	1	0	349	Treal（180）\Treal (96).jpg	real	373.1	FourA	ThL	para	0.76	14.17	89	394.33		2	H	#N/A
formal	C	11	6	L4	68	1	0	350	Treal（180）\Treal (68).jpg	real	373.1	FourA	ThL	para	0.82	21.5	109.5	636.67		2	#N/A	#N/A
formal	D	67	6	NO	154	1	0	351	Treal（180）\Treal (154).jpg	real	512	NO	NO	NO	0.62	20.83	89	122.67	80	1	#N/A	L
formal	C	23	6	L2	87	1	0	352	Treal（180）\Treal (87).jpg	real	442.66	TwoA	ThL	para	0.82	18.83	86	531		1	#N/A	#N/A
formal	D	72	6	R2	120	0	1	352	Treal（180）\Treal (120).jpg	real	581.34	TwoA	ThR	para	0.72	20.83	101	356	90	2	#N/A	H
formal	D	84	6	NO	147	1	0	352	Treal（180）\Treal (147).jpg	real	512	NO	NO	NO	0.7	21.25	107	328	90	2	#N/A	H
formal	M	163	6	R2	84	1	0	352	Treal（180）\Treal (84).jpg	real	581.34	TwoA	ThR	para	0.76	13.17	101	515.67		2	H	#N/A
formal	M	153	6	NO	162	1	0	352	Treal（180）\Treal (162).jpg	real	512	NO	NO	NO	0.76	13.5	121	244.67		1	H	#N/A
formal	C	33	6	NO	157	1	0	353	Treal（180）\Treal (157).jpg	real	512	NO	NO	NO	0.84	20.75	133	498		1	#N/A	#N/A
formal	D	101	6	NO	147	1	0	353	Treal（180）\Treal (147).jpg	real	512	NO	NO	NO	0.7	22.5	101	334	110	2	#N/A	H
formal	D	84	6	L3	130	1	0	353	Treal（180）\Treal (130).jpg	real	407.93	ThreeA	ThL	para	0.7	21.25	107	328	90	2	#N/A	H
formal	D	90	6	NO	146	1	0	353	Treal（180）\Treal (146).jpg	real	512	NO	NO	NO	0.7	22.58	133	200.67	120	1	#N/A	H
formal	M	131	6	R2	136	1	0	353	Treal（180）\Treal (136).jpg	real	581.34	TwoA	ThR	para	0.76	14.17	89	394.33		2	H	#N/A
formal	M	156	6	NO	160	1	0	354	Treal（180）\Treal (160).jpg	real	512	NO	NO	NO	0.73	15.5	91.5	289.33		2	H	#N/A
formal	M	160	6	R4	63	1	0	354	Treal（180）\Treal (63).jpg	real	650.9	FourA	ThR	para	0.6	13.83	108	375		2	L	#N/A
formal	C	12	6	R3	59	1	0	355	Treal（180）\Treal (59).jpg	real	616.07	ThreeA	ThR	para	0.9	21.75	133	512.67		2	#N/A	#N/A
formal	D	72	6	NO	173	1	0	355	Treal（180）\Treal (173).jpg	real	512	NO	NO	NO	0.72	20.83	101	356	90	2	#N/A	H
formal	D	94	6	L4	116	1	0	355	Treal（180）\Treal (116).jpg	real	373.1	FourA	ThL	para	0.72	20.67	107	661.33	90	2	#N/A	H
formal	D	94	6	L3	113	1	0	355	Treal（180）\Treal (113).jpg	real	407.93	ThreeA	ThL	para	0.72	20.67	107	661.33	90	2	#N/A	H
formal	D	72	6	L2	105	1	0	356	Treal（180）\Treal (105).jpg	real	442.66	TwoA	ThL	para	0.72	20.83	101	356	90	2	#N/A	H
formal	D	78	6	R3	97	1	0	356	Treal（180）\Treal (97).jpg	real	616.07	ThreeA	ThR	para	0.7	21.67	97	166.67	100	1	#N/A	H
formal	M	156	6	NO	166	1	0	356	Treal（180）\Treal (166).jpg	real	512	NO	NO	NO	0.73	15.5	91.5	289.33		2	H	#N/A
formal	D	72	6	NO	159	1	0	357	Treal（180）\Treal (159).jpg	real	512	NO	NO	NO	0.72	20.83	101	356	90	2	#N/A	H
formal	D	72	6	NO	176	1	0	357	Treal（180）\Treal (176).jpg	real	512	NO	NO	NO	0.72	20.83	101	356	90	2	#N/A	H
formal	D	72	6	L2	62	1	0	357	Treal（180）\Treal (62).jpg	real	442.66	TwoA	ThL	para	0.72	20.83	101	356	90	2	#N/A	H
formal	M	133	6	L2	90	1	0	357	Treal（180）\Treal (90).jpg	real	442.66	TwoA	ThL	para	0.76	13.83	114	392.67		1	H	#N/A
formal	C	23	6	NO	178	1	0	358	Treal（180）\Treal (178).jpg	real	512	NO	NO	NO	0.82	18.83	86	531		1	#N/A	#N/A
formal	D	108	6	NO	151	1	0	358	Treal（180）\Treal (151).jpg	real	512	NO	NO	NO	0.7	19.42	104	470.33	90	1	#N/A	H
formal	D	63	6	NO	180	1	0	358	Treal（180）\Treal (180).jpg	real	512	NO	NO	NO	0.62	19.67	81	264.67	95	2	#N/A	L
formal	D	72	6	L4	55	1	0	358	Treal（180）\Treal (55).jpg	real	373.1	FourA	ThL	para	0.72	20.83	101	356	90	2	#N/A	H
formal	C	11	6	NO	145	1	0	359	Treal（180）\Treal (145).jpg	real	512	NO	NO	NO	0.82	21.5	109.5	636.67		2	#N/A	#N/A
formal	D	78	6	R3	93	1	0	359	Treal（180）\Treal (93).jpg	real	616.07	ThreeA	ThR	para	0.7	21.67	97	166.67	100	1	#N/A	H
formal	D	84	6	R2	26	1	0	359	Treal（180）\Treal (26).jpg	real	581.34	TwoA	ThR	para	0.7	21.25	107	328	90	2	#N/A	H
formal	D	84	6	NO	163	1	0	359	Treal（180）\Treal (163).jpg	real	512	NO	NO	NO	0.7	21.25	107	328	90	2	#N/A	H
formal	D	84	6	NO	164	1	0	360	Treal（180）\Treal (164).jpg	real	512	NO	NO	NO	0.7	21.25	107	328	90	2	#N/A	H
formal	D	97	6	L2	131	1	0	360	Treal（180）\Treal (131).jpg	real	442.66	TwoA	ThL	para	0.72	21.42	120.5	402.33	100	2	#N/A	H
formal	M	157	6	L2	2	1	0	360	Treal（180）\Treal (2).jpg	real	442.66	TwoA	ThL	para	0.64	13.08	96.5	281.33		2	L	#N/A
formal	C	31	6	L2	74	1	0	361	Treal（180）\Treal (74).jpg	real	442.66	TwoA	ThL	para	0.92	21.83	104	340		2	#N/A	#N/A
formal	D	72	6	R3	58	1	0	361	Treal（180）\Treal (58).jpg	real	616.07	ThreeA	ThR	para	0.72	20.83	101	356	90	2	#N/A	H
formal	D	72	6	L2	52	1	0	361	Treal（180）\Treal (52).jpg	real	442.66	TwoA	ThL	para	0.72	20.83	101	356	90	2	#N/A	H
formal	D	72	6	L4	37	1	0	361	Treal（180）\Treal (37).jpg	real	373.1	FourA	ThL	para	0.72	20.83	101	356	90	2	#N/A	H
formal	D	72	6	NO	172	1	0	361	Treal（180）\Treal (172).jpg	real	512	NO	NO	NO	0.72	20.83	101	356	90	2	#N/A	H
formal	D	72	6	NO	147	1	0	362	Treal（180）\Treal (147).jpg	real	512	NO	NO	NO	0.72	20.83	101	356	90	2	#N/A	H
formal	D	78	6	R4	21	1	0	362	Treal（180）\Treal (21).jpg	real	650.9	FourA	ThR	para	0.7	21.67	97	166.67	100	1	#N/A	H
formal	M	133	6	NO	148	1	0	362	Treal（180）\Treal (148).jpg	real	512	NO	NO	NO	0.76	13.83	114	392.67		1	H	#N/A
formal	D	108	6	NO	156	1	0	363	Treal（180）\Treal (156).jpg	real	512	NO	NO	NO	0.7	19.42	104	470.33	90	1	#N/A	H
formal	D	78	6	R4	59	1	0	363	Treal（180）\Treal (59).jpg	real	650.9	FourA	ThR	para	0.7	21.67	97	166.67	100	1	#N/A	H
formal	D	78	6	R3	13	1	0	363	Treal（180）\Treal (13).jpg	real	616.07	ThreeA	ThR	para	0.7	21.67	97	166.67	100	1	#N/A	H
formal	D	108	6	NO	162	1	0	364	Treal（180）\Treal (162).jpg	real	512	NO	NO	NO	0.7	19.42	104	470.33	90	1	#N/A	H
formal	D	81	6	L3	36	1	0	364	Treal（180）\Treal (36).jpg	real	407.93	ThreeA	ThL	para	0.72	21.67	107	257.33	120	1	#N/A	H
formal	D	84	6	R2	44	1	0	364	Treal（180）\Treal (44).jpg	real	581.34	TwoA	ThR	para	0.7	21.25	107	328	90	2	#N/A	H
formal	D	72	6	L2	124	1	0	365	Treal（180）\Treal (124).jpg	real	442.66	TwoA	ThL	para	0.72	20.83	101	356	90	2	#N/A	H
formal	M	156	6	R4	129	1	0	365	Treal（180）\Treal (129).jpg	real	650.9	FourA	ThR	para	0.73	15.5	91.5	289.33		2	H	#N/A
formal	D	72	6	R3	93	1	0	366	Treal（180）\Treal (93).jpg	real	616.07	ThreeA	ThR	para	0.72	20.83	101	356	90	2	#N/A	H
formal	D	97	6	NO	170	1	0	366	Treal（180）\Treal (170).jpg	real	512	NO	NO	NO	0.72	21.42	120.5	402.33	100	2	#N/A	H
formal	C	31	6	R2	21	1	0	367	Treal（180）\Treal (21).jpg	real	581.34	TwoA	ThR	para	0.92	21.83	104	340		2	#N/A	#N/A
formal	C	32	6	NO	178	1	0	367	Treal（180）\Treal (178).jpg	real	512	NO	NO	NO	0.86	22.67	109.5	408.33		1	#N/A	#N/A
formal	D	104	6	NO	167	1	0	367	Treal（180）\Treal (167).jpg	real	512	NO	NO	NO	0.64	22.67	120.5	403.67	110	1	#N/A	L
formal	D	72	6	L3	71	1	0	367	Treal（180）\Treal (71).jpg	real	407.93	ThreeA	ThL	para	0.72	20.83	101	356	90	2	#N/A	H
formal	D	81	6	NO	164	1	0	367	Treal（180）\Treal (164).jpg	real	512	NO	NO	NO	0.72	21.67	107	257.33	120	1	#N/A	H
formal	D	90	6	R2	144	1	0	367	Treal（180）\Treal (144).jpg	real	581.34	TwoA	ThR	para	0.7	22.58	133	200.67	120	1	#N/A	H
formal	M	145	6	NO	172	1	0	367	Treal（180）\Treal (172).jpg	real	512	NO	NO	NO	0.56	13.83	86	393.33		2	L	#N/A
formal	M	156	6	R2	3	1	0	367	Treal（180）\Treal (3).jpg	real	581.34	TwoA	ThR	para	0.73	15.5	91.5	289.33		2	H	#N/A
formal	M	163	6	NO	160	1	0	367	Treal（180）\Treal (160).jpg	real	512	NO	NO	NO	0.76	13.17	101	515.67		2	H	#N/A
formal	M	168	6	NO	170	1	0	367	Treal（180）\Treal (170).jpg	real	512	NO	NO	NO	0.64	15.42	102	290.67		2	L	#N/A
formal	C	11	6	NO	160	1	0	368	Treal（180）\Treal (160).jpg	real	512	NO	NO	NO	0.82	21.5	109.5	636.67		2	#N/A	#N/A
formal	C	32	6	NO	165	1	0	368	Treal（180）\Treal (165).jpg	real	512	NO	NO	NO	0.86	22.67	109.5	408.33		1	#N/A	#N/A
formal	D	75	6	NO	150	1	0	368	Treal（180）\Treal (150).jpg	real	512	NO	NO	NO	0.58	18.75	101	286.67	75	2	#N/A	L
formal	D	84	6	R4	102	1	0	368	Treal（180）\Treal (102).jpg	real	650.9	FourA	ThR	para	0.7	21.25	107	328	90	2	#N/A	H
formal	D	97	6	NO	165	1	0	368	Treal（180）\Treal (165).jpg	real	512	NO	NO	NO	0.72	21.42	120.5	402.33	100	2	#N/A	H
formal	M	168	6	NO	160	1	0	368	Treal（180）\Treal (160).jpg	real	512	NO	NO	NO	0.64	15.42	102	290.67		2	L	#N/A
formal	D	63	6	L3	55	1	0	369	Treal（180）\Treal (55).jpg	real	407.93	ThreeA	ThL	para	0.62	19.67	81	264.67	95	2	#N/A	L
formal	D	72	6	NO	157	1	0	369	Treal（180）\Treal (157).jpg	real	512	NO	NO	NO	0.72	20.83	101	356	90	2	#N/A	H
formal	D	97	6	R4	71	1	0	369	Treal（180）\Treal (71).jpg	real	650.9	FourA	ThR	para	0.72	21.42	120.5	402.33	100	2	#N/A	H
formal	M	161	6	R3	102	1	0	369	Treal（180）\Treal (102).jpg	real	616.07	ThreeA	ThR	para	0.62	14.17	87	261		2	L	#N/A
formal	M	153	6	R4	54	1	0	369	Treal（180）\Treal (54).jpg	real	650.9	FourA	ThR	para	0.76	13.5	121	244.67		1	H	#N/A
formal	C	43	6	NO	165	1	0	370	Treal（180）\Treal (165).jpg	real	512	NO	NO	NO	0.82	19.33	109.5	478.67		2	#N/A	#N/A
formal	D	108	6	R4	45	1	0	370	Treal（180）\Treal (45).jpg	real	650.9	FourA	ThR	para	0.7	19.42	104	470.33	90	1	#N/A	H
formal	D	112	6	NO	164	1	0	370	Treal（180）\Treal (164).jpg	real	512	NO	NO	NO	0.56	20.5	97	269.33	114	2	#N/A	L
formal	D	72	6	L3	60	1	0	370	Treal（180）\Treal (60).jpg	real	407.93	ThreeA	ThL	para	0.72	20.83	101	356	90	2	#N/A	H
formal	D	97	6	NO	179	1	0	370	Treal（180）\Treal (179).jpg	real	512	NO	NO	NO	0.72	21.42	120.5	402.33	100	2	#N/A	H
formal	M	156	6	L2	107	1	0	370	Treal（180）\Treal (107).jpg	real	442.66	TwoA	ThL	para	0.73	15.5	91.5	289.33		2	H	#N/A
formal	C	11	6	L2	86	1	0	371	Treal（180）\Treal (86).jpg	real	442.66	TwoA	ThL	para	0.82	21.5	109.5	636.67		2	#N/A	#N/A
formal	D	72	6	NO	150	1	0	371	Treal（180）\Treal (150).jpg	real	512	NO	NO	NO	0.72	20.83	101	356	90	2	#N/A	H
formal	D	78	6	R2	4	1	0	371	Treal（180）\Treal (4).jpg	real	581.34	TwoA	ThR	para	0.7	21.67	97	166.67	100	1	#N/A	H
formal	M	131	6	R2	128	1	0	371	Treal（180）\Treal (128).jpg	real	581.34	TwoA	ThR	para	0.76	14.17	89	394.33		2	H	#N/A
formal	M	131	6	L2	75	1	0	371	Treal（180）\Treal (75).jpg	real	442.66	TwoA	ThL	para	0.76	14.17	89	394.33		2	H	#N/A
formal	M	156	6	NO	154	1	0	371	Treal（180）\Treal (154).jpg	real	512	NO	NO	NO	0.73	15.5	91.5	289.33		2	H	#N/A
formal	C	29	6	NO	164	1	0	372	Treal（180）\Treal (164).jpg	real	512	NO	NO	NO	0.9	20.58	109.5	433		1	#N/A	#N/A
formal	C	42	6	NO	150	1	0	372	Treal（180）\Treal (150).jpg	real	512	NO	NO	NO	0.82	23.33	92	340		1	#N/A	#N/A
formal	D	101	6	NO	145	1	0	372	Treal（180）\Treal (145).jpg	real	512	NO	NO	NO	0.7	22.5	101	334	110	2	#N/A	H
formal	D	78	6	L4	7	1	0	372	Treal（180）\Treal (7).jpg	real	373.1	FourA	ThL	para	0.7	21.67	97	166.67	100	1	#N/A	H
formal	D	78	6	R3	37	1	0	372	Treal（180）\Treal (37).jpg	real	616.07	ThreeA	ThR	para	0.7	21.67	97	166.67	100	1	#N/A	H
formal	D	84	6	R3	103	1	0	372	Treal（180）\Treal (103).jpg	real	616.07	ThreeA	ThR	para	0.7	21.25	107	328	90	2	#N/A	H
formal	D	90	6	NO	177	1	0	372	Treal（180）\Treal (177).jpg	real	512	NO	NO	NO	0.7	22.58	133	200.67	120	1	#N/A	H
formal	D	94	6	L4	12	1	0	372	Treal（180）\Treal (12).jpg	real	373.1	FourA	ThL	para	0.72	20.67	107	661.33	90	2	#N/A	H
formal	M	160	6	L4	21	1	0	372	Treal（180）\Treal (21).jpg	real	373.1	FourA	ThL	para	0.6	13.83	108	375		2	L	#N/A
formal	M	165	6	R3	29	1	0	372	Treal（180）\Treal (29).jpg	real	616.07	ThreeA	ThR	para	0.66	14	110	532.33		2	H	#N/A
formal	C	12	6	NO	163	1	0	373	Treal（180）\Treal (163).jpg	real	512	NO	NO	NO	0.9	21.75	133	512.67		2	#N/A	#N/A
formal	C	42	6	R4	43	1	0	373	Treal（180）\Treal (43).jpg	real	650.9	FourA	ThR	para	0.82	23.33	92	340		1	#N/A	#N/A
formal	D	108	6	NO	153	1	0	373	Treal（180）\Treal (153).jpg	real	512	NO	NO	NO	0.7	19.42	104	470.33	90	1	#N/A	H
formal	D	115	6	R2	98	1	0	373	Treal（180）\Treal (98).jpg	real	581.34	TwoA	ThR	para	0.68	21.17	80	401.67	100	1	#N/A	H
formal	D	84	6	NO	172	1	0	373	Treal（180）\Treal (172).jpg	real	512	NO	NO	NO	0.7	21.25	107	328	90	2	#N/A	H
formal	D	87	6	NO	172	1	0	373	Treal（180）\Treal (172).jpg	real	512	NO	NO	NO	0.7	20.33	107	532.33	85	2	#N/A	H
formal	M	158	6	NO	172	1	0	373	Treal（180）\Treal (172).jpg	real	512	NO	NO	NO	0.76	13.5	127	312.67		2	H	#N/A
formal	M	153	6	R3	40	1	0	373	Treal（180）\Treal (40).jpg	real	616.07	ThreeA	ThR	para	0.76	13.5	121	244.67		1	H	#N/A
formal	C	11	6	L4	126	1	0	374	Treal（180）\Treal (126).jpg	real	373.1	FourA	ThL	para	0.82	21.5	109.5	636.67		2	#N/A	#N/A
formal	C	12	6	R3	6	1	0	374	Treal（180）\Treal (6).jpg	real	616.07	ThreeA	ThR	para	0.9	21.75	133	512.67		2	#N/A	#N/A
formal	C	17	6	NO	155	1	0	374	Treal（180）\Treal (155).jpg	real	512	NO	NO	NO	0.86	19.67	107	532.33		2	#N/A	#N/A
formal	C	48	6	L2	114	1	0	374	Treal（180）\Treal (114).jpg	real	442.66	TwoA	ThL	para	0.84	19.08	101	399.67		2	#N/A	#N/A
formal	D	84	6	L3	57	1	0	374	Treal（180）\Treal (57).jpg	real	407.93	ThreeA	ThL	para	0.7	21.25	107	328	90	2	#N/A	H
formal	M	131	6	L3	66	1	0	374	Treal（180）\Treal (66).jpg	real	407.93	ThreeA	ThL	para	0.76	14.17	89	394.33		2	H	#N/A
formal	M	156	6	NO	178	1	0	374	Treal（180）\Treal (178).jpg	real	512	NO	NO	NO	0.73	15.5	91.5	289.33		2	H	#N/A
formal	C	13	6	NO	165	1	0	375	Treal（180）\Treal (165).jpg	real	512	NO	NO	NO	0.92	21.92	97	389		2	#N/A	#N/A
formal	C	17	6	NO	166	1	0	375	Treal（180）\Treal (166).jpg	real	512	NO	NO	NO	0.86	19.67	107	532.33		2	#N/A	#N/A
formal	D	112	6	R3	86	1	0	375	Treal（180）\Treal (86).jpg	real	616.07	ThreeA	ThR	para	0.56	20.5	97	269.33	114	2	#N/A	L
formal	D	78	6	R4	48	1	0	375	Treal（180）\Treal (48).jpg	real	650.9	FourA	ThR	para	0.7	21.67	97	166.67	100	1	#N/A	H
formal	D	84	6	L3	11	1	0	375	Treal（180）\Treal (11).jpg	real	407.93	ThreeA	ThL	para	0.7	21.25	107	328	90	2	#N/A	H
formal	D	84	6	NO	151	1	0	375	Treal（180）\Treal (151).jpg	real	512	NO	NO	NO	0.7	21.25	107	328	90	2	#N/A	H
formal	D	94	6	NO	150	1	0	375	Treal（180）\Treal (150).jpg	real	512	NO	NO	NO	0.72	20.67	107	661.33	90	2	#N/A	H
formal	C	32	6	NO	167	1	0	376	Treal（180）\Treal (167).jpg	real	512	NO	NO	NO	0.86	22.67	109.5	408.33		1	#N/A	#N/A
formal	D	112	6	NO	147	1	0	376	Treal（180）\Treal (147).jpg	real	512	NO	NO	NO	0.56	20.5	97	269.33	114	2	#N/A	L
formal	D	63	6	NO	166	1	0	376	Treal（180）\Treal (166).jpg	real	512	NO	NO	NO	0.62	19.67	81	264.67	95	2	#N/A	L
formal	D	72	6	R3	47	1	0	376	Treal（180）\Treal (47).jpg	real	616.07	ThreeA	ThR	para	0.72	20.83	101	356	90	2	#N/A	H
formal	D	78	6	L4	74	1	0	376	Treal（180）\Treal (74).jpg	real	373.1	FourA	ThL	para	0.7	21.67	97	166.67	100	1	#N/A	H
formal	C	42	6	R3	6	1	0	377	Treal（180）\Treal (6).jpg	real	616.07	ThreeA	ThR	para	0.82	23.33	92	340		1	#N/A	#N/A
formal	D	108	6	NO	170	1	0	377	Treal（180）\Treal (170).jpg	real	512	NO	NO	NO	0.7	19.42	104	470.33	90	1	#N/A	H
formal	D	108	6	NO	146	1	0	377	Treal（180）\Treal (146).jpg	real	512	NO	NO	NO	0.7	19.42	104	470.33	90	1	#N/A	H
formal	D	72	6	NO	167	1	0	377	Treal（180）\Treal (167).jpg	real	512	NO	NO	NO	0.72	20.83	101	356	90	2	#N/A	H
formal	D	78	6	R3	140	1	0	377	Treal（180）\Treal (140).jpg	real	616.07	ThreeA	ThR	para	0.7	21.67	97	166.67	100	1	#N/A	H
formal	D	78	6	R2	139	1	0	377	Treal（180）\Treal (139).jpg	real	581.34	TwoA	ThR	para	0.7	21.67	97	166.67	100	1	#N/A	H
formal	D	92	6	NO	167	1	0	377	Treal（180）\Treal (167).jpg	real	512	NO	NO	NO	0.6	20.67	133	305.33	90	2	#N/A	L
formal	D	97	6	L3	16	1	0	377	Treal（180）\Treal (16).jpg	real	407.93	ThreeA	ThL	para	0.72	21.42	120.5	402.33	100	2	#N/A	H
formal	C	11	6	L4	11	1	0	378	Treal（180）\Treal (11).jpg	real	373.1	FourA	ThL	para	0.82	21.5	109.5	636.67		2	#N/A	#N/A
formal	C	31	6	R2	95	1	0	378	Treal（180）\Treal (95).jpg	real	581.34	TwoA	ThR	para	0.92	21.83	104	340		2	#N/A	#N/A
formal	C	48	6	NO	164	1	0	378	Treal（180）\Treal (164).jpg	real	512	NO	NO	NO	0.84	19.08	101	399.67		2	#N/A	#N/A
formal	D	72	6	R4	100	1	0	378	Treal（180）\Treal (100).jpg	real	650.9	FourA	ThR	para	0.72	20.83	101	356	90	2	#N/A	H
formal	D	72	6	L2	121	1	0	378	Treal（180）\Treal (121).jpg	real	442.66	TwoA	ThL	para	0.72	20.83	101	356	90	2	#N/A	H
formal	D	97	6	R2	17	1	0	378	Treal（180）\Treal (17).jpg	real	581.34	TwoA	ThR	para	0.72	21.42	120.5	402.33	100	2	#N/A	H
formal	M	163	6	L3	49	1	0	378	Treal（180）\Treal (49).jpg	real	407.93	ThreeA	ThL	para	0.76	13.17	101	515.67		2	H	#N/A
formal	M	163	6	R4	2	1	0	378	Treal（180）\Treal (2).jpg	real	650.9	FourA	ThR	para	0.76	13.17	101	515.67		2	H	#N/A
formal	C	11	6	L2	5	1	0	379	Treal（180）\Treal (5).jpg	real	442.66	TwoA	ThL	para	0.82	21.5	109.5	636.67		2	#N/A	#N/A
formal	C	11	6	NO	164	1	0	379	Treal（180）\Treal (164).jpg	real	512	NO	NO	NO	0.82	21.5	109.5	636.67		2	#N/A	#N/A
formal	C	11	6	NO	163	1	0	379	Treal（180）\Treal (163).jpg	real	512	NO	NO	NO	0.82	21.5	109.5	636.67		2	#N/A	#N/A
formal	C	12	6	NO	175	1	0	379	Treal（180）\Treal (175).jpg	real	512	NO	NO	NO	0.9	21.75	133	512.67		2	#N/A	#N/A
formal	D	104	6	NO	154	1	0	379	Treal（180）\Treal (154).jpg	real	512	NO	NO	NO	0.64	22.67	120.5	403.67	110	1	#N/A	L
formal	D	108	6	R3	86	1	0	379	Treal（180）\Treal (86).jpg	real	616.07	ThreeA	ThR	para	0.7	19.42	104	470.33	90	1	#N/A	H
formal	D	63	6	NO	173	1	0	379	Treal（180）\Treal (173).jpg	real	512	NO	NO	NO	0.62	19.67	81	264.67	95	2	#N/A	L
formal	D	72	6	L3	76	1	0	379	Treal（180）\Treal (76).jpg	real	407.93	ThreeA	ThL	para	0.72	20.83	101	356	90	2	#N/A	H
formal	D	72	6	NO	178	1	0	379	Treal（180）\Treal (178).jpg	real	512	NO	NO	NO	0.72	20.83	101	356	90	2	#N/A	H
formal	D	84	6	NO	150	1	0	379	Treal（180）\Treal (150).jpg	real	512	NO	NO	NO	0.7	21.25	107	328	90	2	#N/A	H
formal	D	90	6	R4	139	0	1	379	Treal（180）\Treal (139).jpg	real	650.9	FourA	ThR	para	0.7	22.58	133	200.67	120	1	#N/A	H
formal	D	99	6	NO	172	1	0	379	Treal（180）\Treal (172).jpg	real	512	NO	NO	NO	0.62	21.08	107	387.67	110	2	#N/A	L
formal	M	156	6	R3	45	1	0	379	Treal（180）\Treal (45).jpg	real	616.07	ThreeA	ThR	para	0.73	15.5	91.5	289.33		2	H	#N/A
formal	M	153	6	R2	143	1	0	379	Treal（180）\Treal (143).jpg	real	581.34	TwoA	ThR	para	0.76	13.5	121	244.67		1	H	#N/A
formal	M	153	6	R2	137	1	0	379	Treal（180）\Treal (137).jpg	real	581.34	TwoA	ThR	para	0.76	13.5	121	244.67		1	H	#N/A
formal	C	11	6	NO	146	1	0	380	Treal（180）\Treal (146).jpg	real	512	NO	NO	NO	0.82	21.5	109.5	636.67		2	#N/A	#N/A
formal	C	33	6	NO	175	1	0	380	Treal（180）\Treal (175).jpg	real	512	NO	NO	NO	0.84	20.75	133	498		1	#N/A	#N/A
formal	D	108	6	L2	140	1	0	380	Treal（180）\Treal (140).jpg	real	442.66	TwoA	ThL	para	0.7	19.42	104	470.33	90	1	#N/A	H
formal	D	72	6	L3	96	1	0	380	Treal（180）\Treal (96).jpg	real	407.93	ThreeA	ThL	para	0.72	20.83	101	356	90	2	#N/A	H
formal	D	87	6	R4	30	1	0	380	Treal（180）\Treal (30).jpg	real	650.9	FourA	ThR	para	0.7	20.33	107	532.33	85	2	#N/A	H
formal	M	133	6	NO	171	1	0	380	Treal（180）\Treal (171).jpg	real	512	NO	NO	NO	0.76	13.83	114	392.67		1	H	#N/A
formal	C	11	6	L3	74	1	0	381	Treal（180）\Treal (74).jpg	real	407.93	ThreeA	ThL	para	0.82	21.5	109.5	636.67		2	#N/A	#N/A
formal	C	33	6	NO	151	1	0	381	Treal（180）\Treal (151).jpg	real	512	NO	NO	NO	0.84	20.75	133	498		1	#N/A	#N/A
formal	D	63	6	L2	29	1	0	381	Treal（180）\Treal (29).jpg	real	442.66	TwoA	ThL	para	0.62	19.67	81	264.67	95	2	#N/A	L
formal	D	72	6	R2	1	1	0	381	Treal（180）\Treal (1).jpg	real	581.34	TwoA	ThR	para	0.72	20.83	101	356	90	2	#N/A	H
formal	D	84	6	NO	154	1	0	381	Treal（180）\Treal (154).jpg	real	512	NO	NO	NO	0.7	21.25	107	328	90	2	#N/A	H
formal	D	94	6	NO	154	1	0	381	Treal（180）\Treal (154).jpg	real	512	NO	NO	NO	0.72	20.67	107	661.33	90	2	#N/A	H
formal	C	12	6	R2	53	1	0	382	Treal（180）\Treal (53).jpg	real	581.34	TwoA	ThR	para	0.9	21.75	133	512.67		2	#N/A	#N/A
formal	C	31	6	NO	145	1	0	382	Treal（180）\Treal (145).jpg	real	512	NO	NO	NO	0.92	21.83	104	340		2	#N/A	#N/A
formal	C	32	6	NO	174	1	0	382	Treal（180）\Treal (174).jpg	real	512	NO	NO	NO	0.86	22.67	109.5	408.33		1	#N/A	#N/A
formal	D	108	6	R3	79	1	0	382	Treal（180）\Treal (79).jpg	real	616.07	ThreeA	ThR	para	0.7	19.42	104	470.33	90	1	#N/A	H
formal	D	112	6	NO	171	1	0	382	Treal（180）\Treal (171).jpg	real	512	NO	NO	NO	0.56	20.5	97	269.33	114	2	#N/A	L
formal	D	63	6	R3	20	1	0	382	Treal（180）\Treal (20).jpg	real	616.07	ThreeA	ThR	para	0.62	19.67	81	264.67	95	2	#N/A	L
formal	D	84	6	NO	176	1	0	382	Treal（180）\Treal (176).jpg	real	512	NO	NO	NO	0.7	21.25	107	328	90	2	#N/A	H
formal	D	92	6	NO	160	1	0	382	Treal（180）\Treal (160).jpg	real	512	NO	NO	NO	0.6	20.67	133	305.33	90	2	#N/A	L
formal	D	97	6	L2	12	1	0	382	Treal（180）\Treal (12).jpg	real	442.66	TwoA	ThL	para	0.72	21.42	120.5	402.33	100	2	#N/A	H
formal	M	133	6	NO	147	1	0	382	Treal（180）\Treal (147).jpg	real	512	NO	NO	NO	0.76	13.83	114	392.67		1	H	#N/A
formal	D	77	6	NO	170	1	0	383	Treal（180）\Treal (170).jpg	real	512	NO	NO	NO	0.64	20.08	92	464	120	1	#N/A	L
formal	D	78	6	R2	75	1	0	383	Treal（180）\Treal (75).jpg	real	581.34	TwoA	ThR	para	0.7	21.67	97	166.67	100	1	#N/A	H
formal	D	84	6	L3	140	1	0	383	Treal（180）\Treal (140).jpg	real	407.93	ThreeA	ThL	para	0.7	21.25	107	328	90	2	#N/A	H
formal	M	163	6	R4	127	1	0	383	Treal（180）\Treal (127).jpg	real	650.9	FourA	ThR	para	0.76	13.17	101	515.67		2	H	#N/A
formal	C	42	6	R4	32	1	0	384	Treal（180）\Treal (32).jpg	real	650.9	FourA	ThR	para	0.82	23.33	92	340		1	#N/A	#N/A
formal	D	72	6	L2	54	1	0	384	Treal（180）\Treal (54).jpg	real	442.66	TwoA	ThL	para	0.72	20.83	101	356	90	2	#N/A	H
formal	D	78	6	L3	98	1	0	384	Treal（180）\Treal (98).jpg	real	407.93	ThreeA	ThL	para	0.7	21.67	97	166.67	100	1	#N/A	H
formal	D	81	6	NO	178	0	1	384	Treal（180）\Treal (178).jpg	real	512	NO	NO	NO	0.72	21.67	107	257.33	120	1	#N/A	H
formal	D	90	6	R4	22	1	0	384	Treal（180）\Treal (22).jpg	real	650.9	FourA	ThR	para	0.7	22.58	133	200.67	120	1	#N/A	H
formal	D	97	6	NO	159	1	0	384	Treal（180）\Treal (159).jpg	real	512	NO	NO	NO	0.72	21.42	120.5	402.33	100	2	#N/A	H
formal	M	156	6	L4	57	1	0	384	Treal（180）\Treal (57).jpg	real	373.1	FourA	ThL	para	0.73	15.5	91.5	289.33		2	H	#N/A
formal	M	163	6	R3	132	1	0	384	Treal（180）\Treal (132).jpg	real	616.07	ThreeA	ThR	para	0.76	13.17	101	515.67		2	H	#N/A
formal	C	19	61	L2	91	1	0	384	Treal（180）\Treal (91).jpg	real	442.66	TwoA	ThL	para	0.9	19.25	101	295.67		1	#N/A	#N/A
formal	D	78	6	NO	174	1	0	385	Treal（180）\Treal (174).jpg	real	512	NO	NO	NO	0.7	21.67	97	166.67	100	1	#N/A	H
formal	D	78	6	NO	146	1	0	385	Treal（180）\Treal (146).jpg	real	512	NO	NO	NO	0.7	21.67	97	166.67	100	1	#N/A	H
formal	D	84	6	NO	174	1	0	385	Treal（180）\Treal (174).jpg	real	512	NO	NO	NO	0.7	21.25	107	328	90	2	#N/A	H
formal	D	84	6	R4	4	1	0	385	Treal（180）\Treal (4).jpg	real	650.9	FourA	ThR	para	0.7	21.25	107	328	90	2	#N/A	H
formal	D	95	6	NO	145	1	0	385	Treal（180）\Treal (145).jpg	real	512	NO	NO	NO	0.74	20.17	127	422.33	130	2	#N/A	H
formal	M	158	6	L4	135	0	1	385	Treal（180）\Treal (135).jpg	real	373.1	FourA	ThL	para	0.76	13.5	127	312.67		2	H	#N/A
formal	C	11	6	L2	25	1	0	386	Treal（180）\Treal (25).jpg	real	442.66	TwoA	ThL	para	0.82	21.5	109.5	636.67		2	#N/A	#N/A
formal	C	11	6	R3	137	1	0	386	Treal（180）\Treal (137).jpg	real	616.07	ThreeA	ThR	para	0.82	21.5	109.5	636.67		2	#N/A	#N/A
formal	C	12	6	L4	17	1	0	386	Treal（180）\Treal (17).jpg	real	373.1	FourA	ThL	para	0.9	21.75	133	512.67		2	#N/A	#N/A
formal	C	23	6	L3	91	1	0	386	Treal（180）\Treal (91).jpg	real	407.93	ThreeA	ThL	para	0.82	18.83	86	531		1	#N/A	#N/A
formal	C	42	6	R4	49	1	0	386	Treal（180）\Treal (49).jpg	real	650.9	FourA	ThR	para	0.82	23.33	92	340		1	#N/A	#N/A
formal	C	45	6	NO	164	0	1	386	Treal（180）\Treal (164).jpg	real	512	NO	NO	NO	0.9	22.17	114	588.67		1	#N/A	#N/A
formal	D	112	6	R3	113	1	0	386	Treal（180）\Treal (113).jpg	real	616.07	ThreeA	ThR	para	0.56	20.5	97	269.33	114	2	#N/A	L
formal	D	115	6	NO	158	1	0	386	Treal（180）\Treal (158).jpg	real	512	NO	NO	NO	0.68	21.17	80	401.67	100	1	#N/A	H
formal	D	72	6	R4	45	1	0	386	Treal（180）\Treal (45).jpg	real	650.9	FourA	ThR	para	0.72	20.83	101	356	90	2	#N/A	H
formal	M	131	6	L4	13	1	0	386	Treal（180）\Treal (13).jpg	real	373.1	FourA	ThL	para	0.76	14.17	89	394.33		2	H	#N/A
formal	M	131	6	L3	73	1	0	386	Treal（180）\Treal (73).jpg	real	407.93	ThreeA	ThL	para	0.76	14.17	89	394.33		2	H	#N/A
formal	M	131	6	R4	103	1	0	386	Treal（180）\Treal (103).jpg	real	650.9	FourA	ThR	para	0.76	14.17	89	394.33		2	H	#N/A
formal	M	133	6	L3	142	1	0	386	Treal（180）\Treal (142).jpg	real	407.93	ThreeA	ThL	para	0.76	13.83	114	392.67		1	H	#N/A
formal	M	153	6	R3	108	1	0	386	Treal（180）\Treal (108).jpg	real	616.07	ThreeA	ThR	para	0.76	13.5	121	244.67		1	H	#N/A
formal	D	104	6	NO	179	1	0	387	Treal（180）\Treal (179).jpg	real	512	NO	NO	NO	0.64	22.67	120.5	403.67	110	1	#N/A	L
formal	D	108	6	NO	149	1	0	387	Treal（180）\Treal (149).jpg	real	512	NO	NO	NO	0.7	19.42	104	470.33	90	1	#N/A	H
formal	D	92	6	NO	162	1	0	387	Treal（180）\Treal (162).jpg	real	512	NO	NO	NO	0.6	20.67	133	305.33	90	2	#N/A	L
formal	M	155	6	L4	105	1	0	387	Treal（180）\Treal (105).jpg	real	373.1	FourA	ThL	para	0.58	14.25	110	356		2	L	#N/A
formal	M	160	6	NO	154	1	0	387	Treal（180）\Treal (154).jpg	real	512	NO	NO	NO	0.6	13.83	108	375		2	L	#N/A
formal	M	169	6	NO	174	1	0	387	Treal（180）\Treal (174).jpg	real	512	NO	NO	NO	0.9	14.42	97	477.67		2	H	#N/A
formal	C	17	6	R4	23	1	0	388	Treal（180）\Treal (23).jpg	real	650.9	FourA	ThR	para	0.86	19.67	107	532.33		2	#N/A	#N/A
formal	C	31	6	NO	168	1	0	388	Treal（180）\Treal (168).jpg	real	512	NO	NO	NO	0.92	21.83	104	340		2	#N/A	#N/A
formal	C	34	6	NO	180	1	0	388	Treal（180）\Treal (180).jpg	real	512	NO	NO	NO	0.86	20.5	101	468		2	#N/A	#N/A
formal	C	43	6	R3	45	1	0	388	Treal（180）\Treal (45).jpg	real	616.07	ThreeA	ThR	para	0.82	19.33	109.5	478.67		2	#N/A	#N/A
formal	D	106	6	NO	147	1	0	388	Treal（180）\Treal (147).jpg	real	512	NO	NO	NO	0.64	18.5	84.5	404.67	89	2	#N/A	L
formal	D	108	6	NO	155	1	0	388	Treal（180）\Treal (155).jpg	real	512	NO	NO	NO	0.7	19.42	104	470.33	90	1	#N/A	H
formal	D	112	6	L3	29	1	0	388	Treal（180）\Treal (29).jpg	real	407.93	ThreeA	ThL	para	0.56	20.5	97	269.33	114	2	#N/A	L
formal	D	68	6	NO	153	1	0	388	Treal（180）\Treal (153).jpg	real	512	NO	NO	NO	0.72	19.92	109.5	174.67	100	1	#N/A	H
formal	D	84	6	R2	126	1	0	388	Treal（180）\Treal (126).jpg	real	581.34	TwoA	ThR	para	0.7	21.25	107	328	90	2	#N/A	H
formal	D	87	6	NO	163	1	0	388	Treal（180）\Treal (163).jpg	real	512	NO	NO	NO	0.7	20.33	107	532.33	85	2	#N/A	H
formal	D	92	6	NO	171	1	0	388	Treal（180）\Treal (171).jpg	real	512	NO	NO	NO	0.6	20.67	133	305.33	90	2	#N/A	L
formal	D	99	6	NO	170	1	0	388	Treal（180）\Treal (170).jpg	real	512	NO	NO	NO	0.62	21.08	107	387.67	110	2	#N/A	L
formal	M	133	6	NO	174	1	0	388	Treal（180）\Treal (174).jpg	real	512	NO	NO	NO	0.76	13.83	114	392.67		1	H	#N/A
formal	M	145	6	L3	81	0	1	388	Treal（180）\Treal (81).jpg	real	407.93	ThreeA	ThL	para	0.56	13.83	86	393.33		2	L	#N/A
formal	M	155	6	NO	160	1	0	388	Treal（180）\Treal (160).jpg	real	512	NO	NO	NO	0.58	14.25	110	356		2	L	#N/A
formal	M	168	6	L3	85	1	0	388	Treal（180）\Treal (85).jpg	real	407.93	ThreeA	ThL	para	0.64	15.42	102	290.67		2	L	#N/A
formal	C	12	6	L3	14	1	0	389	Treal（180）\Treal (14).jpg	real	407.93	ThreeA	ThL	para	0.9	21.75	133	512.67		2	#N/A	#N/A
formal	C	33	6	NO	155	1	0	389	Treal（180）\Treal (155).jpg	real	512	NO	NO	NO	0.84	20.75	133	498		1	#N/A	#N/A
formal	C	42	6	R3	129	1	0	389	Treal（180）\Treal (129).jpg	real	616.07	ThreeA	ThR	para	0.82	23.33	92	340		1	#N/A	#N/A
formal	D	63	6	NO	174	1	0	389	Treal（180）\Treal (174).jpg	real	512	NO	NO	NO	0.62	19.67	81	264.67	95	2	#N/A	L
formal	D	68	6	NO	159	1	0	389	Treal（180）\Treal (159).jpg	real	512	NO	NO	NO	0.72	19.92	109.5	174.67	100	1	#N/A	H
formal	D	72	6	R3	57	1	0	389	Treal（180）\Treal (57).jpg	real	616.07	ThreeA	ThR	para	0.72	20.83	101	356	90	2	#N/A	H
formal	D	72	6	NO	153	1	0	389	Treal（180）\Treal (153).jpg	real	512	NO	NO	NO	0.72	20.83	101	356	90	2	#N/A	H
formal	D	92	6	NO	172	1	0	389	Treal（180）\Treal (172).jpg	real	512	NO	NO	NO	0.6	20.67	133	305.33	90	2	#N/A	L
formal	M	153	6	R3	109	1	0	389	Treal（180）\Treal (109).jpg	real	616.07	ThreeA	ThR	para	0.76	13.5	121	244.67		1	H	#N/A
formal	C	11	6	L4	61	1	0	390	Treal（180）\Treal (61).jpg	real	373.1	FourA	ThL	para	0.82	21.5	109.5	636.67		2	#N/A	#N/A
formal	C	11	6	R4	3	1	0	390	Treal（180）\Treal (3).jpg	real	650.9	FourA	ThR	para	0.82	21.5	109.5	636.67		2	#N/A	#N/A
formal	C	12	6	NO	180	1	0	390	Treal（180）\Treal (180).jpg	real	512	NO	NO	NO	0.9	21.75	133	512.67		2	#N/A	#N/A
formal	C	29	6	R2	53	1	0	390	Treal（180）\Treal (53).jpg	real	581.34	TwoA	ThR	para	0.9	20.58	109.5	433		1	#N/A	#N/A
formal	C	32	6	R4	63	1	0	390	Treal（180）\Treal (63).jpg	real	650.9	FourA	ThR	para	0.86	22.67	109.5	408.33		1	#N/A	#N/A
formal	C	33	6	R4	57	1	0	390	Treal（180）\Treal (57).jpg	real	650.9	FourA	ThR	para	0.84	20.75	133	498		1	#N/A	#N/A
formal	C	33	6	L3	86	1	0	390	Treal（180）\Treal (86).jpg	real	407.93	ThreeA	ThL	para	0.84	20.75	133	498		1	#N/A	#N/A
formal	C	42	6	L2	97	1	0	390	Treal（180）\Treal (97).jpg	real	442.66	TwoA	ThL	para	0.82	23.33	92	340		1	#N/A	#N/A
formal	D	68	6	NO	180	1	0	390	Treal（180）\Treal (180).jpg	real	512	NO	NO	NO	0.72	19.92	109.5	174.67	100	1	#N/A	H
formal	D	72	6	R3	79	1	0	390	Treal（180）\Treal (79).jpg	real	616.07	ThreeA	ThR	para	0.72	20.83	101	356	90	2	#N/A	H
formal	D	97	6	L3	57	1	0	390	Treal（180）\Treal (57).jpg	real	407.93	ThreeA	ThL	para	0.72	21.42	120.5	402.33	100	2	#N/A	H
formal	M	163	6	NO	165	1	0	390	Treal（180）\Treal (165).jpg	real	512	NO	NO	NO	0.76	13.17	101	515.67		2	H	#N/A
formal	M	163	6	L3	24	1	0	390	Treal（180）\Treal (24).jpg	real	407.93	ThreeA	ThL	para	0.76	13.17	101	515.67		2	H	#N/A
formal	C	12	6	L3	22	1	0	391	Treal（180）\Treal (22).jpg	real	407.93	ThreeA	ThL	para	0.9	21.75	133	512.67		2	#N/A	#N/A
formal	C	13	6	NO	145	1	0	391	Treal（180）\Treal (145).jpg	real	512	NO	NO	NO	0.92	21.92	97	389		2	#N/A	#N/A
formal	C	36	6	L3	45	1	0	391	Treal（180）\Treal (45).jpg	real	407.93	ThreeA	ThL	para	0.82	20.17	92	565.33		2	#N/A	#N/A
formal	C	43	6	NO	157	1	0	391	Treal（180）\Treal (157).jpg	real	512	NO	NO	NO	0.82	19.33	109.5	478.67		2	#N/A	#N/A
formal	D	101	6	R2	81	1	0	391	Treal（180）\Treal (81).jpg	real	581.34	TwoA	ThR	para	0.7	22.5	101	334	110	2	#N/A	H
formal	D	101	6	NO	157	1	0	391	Treal（180）\Treal (157).jpg	real	512	NO	NO	NO	0.7	22.5	101	334	110	2	#N/A	H
formal	D	108	6	NO	147	1	0	391	Treal（180）\Treal (147).jpg	real	512	NO	NO	NO	0.7	19.42	104	470.33	90	1	#N/A	H
formal	D	108	6	NO	157	1	0	391	Treal（180）\Treal (157).jpg	real	512	NO	NO	NO	0.7	19.42	104	470.33	90	1	#N/A	H
formal	D	72	6	L4	50	1	0	391	Treal（180）\Treal (50).jpg	real	373.1	FourA	ThL	para	0.72	20.83	101	356	90	2	#N/A	H
formal	D	72	6	L3	75	1	0	391	Treal（180）\Treal (75).jpg	real	407.93	ThreeA	ThL	para	0.72	20.83	101	356	90	2	#N/A	H
formal	D	78	6	NO	151	1	0	391	Treal（180）\Treal (151).jpg	real	512	NO	NO	NO	0.7	21.67	97	166.67	100	1	#N/A	H
formal	D	78	6	R4	45	1	0	391	Treal（180）\Treal (45).jpg	real	650.9	FourA	ThR	para	0.7	21.67	97	166.67	100	1	#N/A	H
formal	D	84	6	L2	29	1	0	391	Treal（180）\Treal (29).jpg	real	442.66	TwoA	ThL	para	0.7	21.25	107	328	90	2	#N/A	H
formal	D	94	6	NO	177	1	0	391	Treal（180）\Treal (177).jpg	real	512	NO	NO	NO	0.72	20.67	107	661.33	90	2	#N/A	H
formal	D	94	6	R4	49	1	0	391	Treal（180）\Treal (49).jpg	real	650.9	FourA	ThR	para	0.72	20.67	107	661.33	90	2	#N/A	H
formal	M	156	6	R3	100	1	0	391	Treal（180）\Treal (100).jpg	real	616.07	ThreeA	ThR	para	0.73	15.5	91.5	289.33		2	H	#N/A
formal	M	161	6	NO	170	1	0	391	Treal（180）\Treal (170).jpg	real	512	NO	NO	NO	0.62	14.17	87	261		2	L	#N/A
formal	M	153	6	R3	37	1	0	391	Treal（180）\Treal (37).jpg	real	616.07	ThreeA	ThR	para	0.76	13.5	121	244.67		1	H	#N/A
formal	C	11	6	L3	133	1	0	392	Treal（180）\Treal (133).jpg	real	407.93	ThreeA	ThL	para	0.82	21.5	109.5	636.67		2	#N/A	#N/A
formal	C	14	6	NO	156	0	1	392	Treal（180）\Treal (156).jpg	real	512	NO	NO	NO	0.86	22.17	81	635		1	#N/A	#N/A
formal	D	66	6	NO	157	1	0	392	Treal（180）\Treal (157).jpg	real	512	NO	NO	NO	0.58	19.5	101	316	90	2	#N/A	L
formal	D	72	6	R2	97	1	0	392	Treal（180）\Treal (97).jpg	real	581.34	TwoA	ThR	para	0.72	20.83	101	356	90	2	#N/A	H
formal	D	72	6	L4	22	1	0	392	Treal（180）\Treal (22).jpg	real	373.1	FourA	ThL	para	0.72	20.83	101	356	90	2	#N/A	H
formal	D	78	6	R2	55	1	0	392	Treal（180）\Treal (55).jpg	real	581.34	TwoA	ThR	para	0.7	21.67	97	166.67	100	1	#N/A	H
formal	D	78	6	NO	150	1	0	392	Treal（180）\Treal (150).jpg	real	512	NO	NO	NO	0.7	21.67	97	166.67	100	1	#N/A	H
formal	D	90	6	NO	174	1	0	392	Treal（180）\Treal (174).jpg	real	512	NO	NO	NO	0.7	22.58	133	200.67	120	1	#N/A	H
formal	D	92	6	NO	170	1	0	392	Treal（180）\Treal (170).jpg	real	512	NO	NO	NO	0.6	20.67	133	305.33	90	2	#N/A	L
formal	M	130	6	NO	161	1	0	392	Treal（180）\Treal (161).jpg	real	512	NO	NO	NO	0.62	15.33	102	380.67		1	L	#N/A
formal	M	133	6	NO	180	1	0	392	Treal（180）\Treal (180).jpg	real	512	NO	NO	NO	0.76	13.83	114	392.67		1	H	#N/A
formal	M	156	6	NO	176	1	0	392	Treal（180）\Treal (176).jpg	real	512	NO	NO	NO	0.73	15.5	91.5	289.33		2	H	#N/A
formal	M	160	6	NO	172	1	0	392	Treal（180）\Treal (172).jpg	real	512	NO	NO	NO	0.6	13.83	108	375		2	L	#N/A
formal	C	12	6	NO	150	1	0	393	Treal（180）\Treal (150).jpg	real	512	NO	NO	NO	0.9	21.75	133	512.67		2	#N/A	#N/A
formal	C	13	6	L2	40	1	0	393	Treal（180）\Treal (40).jpg	real	442.66	TwoA	ThL	para	0.92	21.92	97	389		2	#N/A	#N/A
formal	D	101	6	NO	154	1	0	393	Treal（180）\Treal (154).jpg	real	512	NO	NO	NO	0.7	22.5	101	334	110	2	#N/A	H
formal	D	106	6	NO	153	1	0	393	Treal（180）\Treal (153).jpg	real	512	NO	NO	NO	0.64	18.5	84.5	404.67	89	2	#N/A	L
formal	D	108	6	R2	26	1	0	393	Treal（180）\Treal (26).jpg	real	581.34	TwoA	ThR	para	0.7	19.42	104	470.33	90	1	#N/A	H
formal	D	72	6	NO	161	1	0	393	Treal（180）\Treal (161).jpg	real	512	NO	NO	NO	0.72	20.83	101	356	90	2	#N/A	H
formal	D	77	6	NO	178	1	0	393	Treal（180）\Treal (178).jpg	real	512	NO	NO	NO	0.64	20.08	92	464	120	1	#N/A	L
formal	D	84	6	R4	96	1	0	393	Treal（180）\Treal (96).jpg	real	650.9	FourA	ThR	para	0.7	21.25	107	328	90	2	#N/A	H
formal	M	163	6	R2	21	1	0	393	Treal（180）\Treal (21).jpg	real	581.34	TwoA	ThR	para	0.76	13.17	101	515.67		2	H	#N/A
formal	M	153	6	R4	52	1	0	393	Treal（180）\Treal (52).jpg	real	650.9	FourA	ThR	para	0.76	13.5	121	244.67		1	H	#N/A
formal	C	13	6	R4	52	1	0	394	Treal（180）\Treal (52).jpg	real	650.9	FourA	ThR	para	0.92	21.92	97	389		2	#N/A	#N/A
formal	C	14	6	R3	122	1	0	394	Treal（180）\Treal (122).jpg	real	616.07	ThreeA	ThR	para	0.86	22.17	81	635		1	#N/A	#N/A
formal	C	30	6	NO	147	1	0	394	Treal（180）\Treal (147).jpg	real	512	NO	NO	NO	0.68	18	101	384.33		2	#N/A	#N/A
formal	C	32	6	L2	30	1	0	394	Treal（180）\Treal (30).jpg	real	442.66	TwoA	ThL	para	0.86	22.67	109.5	408.33		1	#N/A	#N/A
formal	C	42	6	L4	132	1	0	394	Treal（180）\Treal (132).jpg	real	373.1	FourA	ThL	para	0.82	23.33	92	340		1	#N/A	#N/A
formal	C	42	6	NO	160	1	0	394	Treal（180）\Treal (160).jpg	real	512	NO	NO	NO	0.82	23.33	92	340		1	#N/A	#N/A
formal	D	108	6	NO	161	1	0	394	Treal（180）\Treal (161).jpg	real	512	NO	NO	NO	0.7	19.42	104	470.33	90	1	#N/A	H
formal	D	108	6	NO	176	1	0	394	Treal（180）\Treal (176).jpg	real	512	NO	NO	NO	0.7	19.42	104	470.33	90	1	#N/A	H
formal	D	72	6	L3	85	1	0	394	Treal（180）\Treal (85).jpg	real	407.93	ThreeA	ThL	para	0.72	20.83	101	356	90	2	#N/A	H
formal	D	77	6	NO	164	1	0	394	Treal（180）\Treal (164).jpg	real	512	NO	NO	NO	0.64	20.08	92	464	120	1	#N/A	L
formal	D	81	6	NO	149	1	0	394	Treal（180）\Treal (149).jpg	real	512	NO	NO	NO	0.72	21.67	107	257.33	120	1	#N/A	H
formal	D	84	6	R3	139	1	0	394	Treal（180）\Treal (139).jpg	real	616.07	ThreeA	ThR	para	0.7	21.25	107	328	90	2	#N/A	H
formal	D	90	6	R4	79	1	0	394	Treal（180）\Treal (79).jpg	real	650.9	FourA	ThR	para	0.7	22.58	133	200.67	120	1	#N/A	H
formal	D	97	6	NO	174	1	0	394	Treal（180）\Treal (174).jpg	real	512	NO	NO	NO	0.72	21.42	120.5	402.33	100	2	#N/A	H
formal	M	145	6	R4	3	1	0	394	Treal（180）\Treal (3).jpg	real	650.9	FourA	ThR	para	0.56	13.83	86	393.33		2	L	#N/A
formal	M	156	6	R2	122	1	0	394	Treal（180）\Treal (122).jpg	real	581.34	TwoA	ThR	para	0.73	15.5	91.5	289.33		2	H	#N/A
formal	M	163	6	NO	154	1	0	394	Treal（180）\Treal (154).jpg	real	512	NO	NO	NO	0.76	13.17	101	515.67		2	H	#N/A
formal	C	11	6	R2	132	1	0	395	Treal（180）\Treal (132).jpg	real	581.34	TwoA	ThR	para	0.82	21.5	109.5	636.67		2	#N/A	#N/A
formal	C	11	6	NO	153	1	0	395	Treal（180）\Treal (153).jpg	real	512	NO	NO	NO	0.82	21.5	109.5	636.67		2	#N/A	#N/A
formal	C	11	6	R4	52	1	0	395	Treal（180）\Treal (52).jpg	real	650.9	FourA	ThR	para	0.82	21.5	109.5	636.67		2	#N/A	#N/A
formal	C	12	6	L2	80	1	0	395	Treal（180）\Treal (80).jpg	real	442.66	TwoA	ThL	para	0.9	21.75	133	512.67		2	#N/A	#N/A
formal	C	14	6	L4	25	1	0	395	Treal（180）\Treal (25).jpg	real	373.1	FourA	ThL	para	0.86	22.17	81	635		1	#N/A	#N/A
formal	C	17	6	NO	154	1	0	395	Treal（180）\Treal (154).jpg	real	512	NO	NO	NO	0.86	19.67	107	532.33		2	#N/A	#N/A
formal	C	30	6	NO	172	1	0	395	Treal（180）\Treal (172).jpg	real	512	NO	NO	NO	0.68	18	101	384.33		2	#N/A	#N/A
formal	C	31	6	L3	113	1	0	395	Treal（180）\Treal (113).jpg	real	407.93	ThreeA	ThL	para	0.92	21.83	104	340		2	#N/A	#N/A
formal	C	32	6	NO	146	1	0	395	Treal（180）\Treal (146).jpg	real	512	NO	NO	NO	0.86	22.67	109.5	408.33		1	#N/A	#N/A
formal	C	33	6	R3	62	1	0	395	Treal（180）\Treal (62).jpg	real	616.07	ThreeA	ThR	para	0.84	20.75	133	498		1	#N/A	#N/A
formal	C	42	6	NO	157	1	0	395	Treal（180）\Treal (157).jpg	real	512	NO	NO	NO	0.82	23.33	92	340		1	#N/A	#N/A
formal	C	42	6	R2	91	1	0	395	Treal（180）\Treal (91).jpg	real	581.34	TwoA	ThR	para	0.82	23.33	92	340		1	#N/A	#N/A
formal	C	42	6	R4	126	1	0	395	Treal（180）\Treal (126).jpg	real	650.9	FourA	ThR	para	0.82	23.33	92	340		1	#N/A	#N/A
formal	D	108	6	NO	177	1	0	395	Treal（180）\Treal (177).jpg	real	512	NO	NO	NO	0.7	19.42	104	470.33	90	1	#N/A	H
formal	D	108	6	NO	168	1	0	395	Treal（180）\Treal (168).jpg	real	512	NO	NO	NO	0.7	19.42	104	470.33	90	1	#N/A	H
formal	D	68	6	L2	39	1	0	395	Treal（180）\Treal (39).jpg	real	442.66	TwoA	ThL	para	0.72	19.92	109.5	174.67	100	1	#N/A	H
formal	D	72	6	L3	16	1	0	395	Treal（180）\Treal (16).jpg	real	407.93	ThreeA	ThL	para	0.72	20.83	101	356	90	2	#N/A	H
formal	D	84	6	NO	155	1	0	395	Treal（180）\Treal (155).jpg	real	512	NO	NO	NO	0.7	21.25	107	328	90	2	#N/A	H
formal	M	168	6	NO	157	1	0	395	Treal（180）\Treal (157).jpg	real	512	NO	NO	NO	0.64	15.42	102	290.67		2	L	#N/A
formal	C	19	61	L3	29	0	1	395	Treal（180）\Treal (29).jpg	real	407.93	ThreeA	ThL	para	0.9	19.25	101	295.67		1	#N/A	#N/A
formal	C	11	6	L2	59	1	0	396	Treal（180）\Treal (59).jpg	real	442.66	TwoA	ThL	para	0.82	21.5	109.5	636.67		2	#N/A	#N/A
formal	C	12	6	L4	122	1	0	396	Treal（180）\Treal (122).jpg	real	373.1	FourA	ThL	para	0.9	21.75	133	512.67		2	#N/A	#N/A
formal	C	12	6	L3	138	1	0	396	Treal（180）\Treal (138).jpg	real	407.93	ThreeA	ThL	para	0.9	21.75	133	512.67		2	#N/A	#N/A
formal	C	14	6	NO	146	1	0	396	Treal（180）\Treal (146).jpg	real	512	NO	NO	NO	0.86	22.17	81	635		1	#N/A	#N/A
formal	C	17	6	L4	105	1	0	396	Treal（180）\Treal (105).jpg	real	373.1	FourA	ThL	para	0.86	19.67	107	532.33		2	#N/A	#N/A
formal	C	23	6	R2	98	1	0	396	Treal（180）\Treal (98).jpg	real	581.34	TwoA	ThR	para	0.82	18.83	86	531		1	#N/A	#N/A
formal	C	41	6	NO	153	1	0	396	Treal（180）\Treal (153).jpg	real	512	NO	NO	NO	0.76	18.58	81	448.67		2	#N/A	#N/A
formal	C	42	6	R2	84	1	0	396	Treal（180）\Treal (84).jpg	real	581.34	TwoA	ThR	para	0.82	23.33	92	340		1	#N/A	#N/A
formal	D	60	6	R4	119	1	0	396	Treal（180）\Treal (119).jpg	real	650.9	FourA	ThR	para	0.72	20.92	109.5	405.67	105	2	#N/A	H
formal	D	67	6	NO	168	1	0	396	Treal（180）\Treal (168).jpg	real	512	NO	NO	NO	0.62	20.83	89	122.67	80	1	#N/A	L
formal	D	72	6	NO	146	1	0	396	Treal（180）\Treal (146).jpg	real	512	NO	NO	NO	0.72	20.83	101	356	90	2	#N/A	H
formal	D	75	6	NO	176	1	0	396	Treal（180）\Treal (176).jpg	real	512	NO	NO	NO	0.58	18.75	101	286.67	75	2	#N/A	L
formal	D	78	6	R4	1	1	0	396	Treal（180）\Treal (1).jpg	real	650.9	FourA	ThR	para	0.7	21.67	97	166.67	100	1	#N/A	H
formal	D	78	6	R4	52	1	0	396	Treal（180）\Treal (52).jpg	real	650.9	FourA	ThR	para	0.7	21.67	97	166.67	100	1	#N/A	H
formal	D	84	6	R3	74	1	0	396	Treal（180）\Treal (74).jpg	real	616.07	ThreeA	ThR	para	0.7	21.25	107	328	90	2	#N/A	H
formal	D	84	6	NO	168	1	0	396	Treal（180）\Treal (168).jpg	real	512	NO	NO	NO	0.7	21.25	107	328	90	2	#N/A	H
formal	D	90	6	L2	11	1	0	396	Treal（180）\Treal (11).jpg	real	442.66	TwoA	ThL	para	0.7	22.58	133	200.67	120	1	#N/A	H
formal	D	90	6	R4	68	0	1	396	Treal（180）\Treal (68).jpg	real	650.9	FourA	ThR	para	0.7	22.58	133	200.67	120	1	#N/A	H
formal	D	92	6	NO	150	1	0	396	Treal（180）\Treal (150).jpg	real	512	NO	NO	NO	0.6	20.67	133	305.33	90	2	#N/A	L
formal	M	155	6	L3	19	0	1	396	Treal（180）\Treal (19).jpg	real	407.93	ThreeA	ThL	para	0.58	14.25	110	356		2	L	#N/A
formal	C	19	61	NO	166	1	0	396	Treal（180）\Treal (166).jpg	real	512	NO	NO	NO	0.9	19.25	101	295.67		1	#N/A	#N/A
formal	C	11	6	NO	170	1	0	397	Treal（180）\Treal (170).jpg	real	512	NO	NO	NO	0.82	21.5	109.5	636.67		2	#N/A	#N/A
formal	C	28	6	R3	144	1	0	397	Treal（180）\Treal (144).jpg	real	616.07	ThreeA	ThR	para	0.9	19.5	133	543.33		1	#N/A	#N/A
formal	C	32	6	L4	46	1	0	397	Treal（180）\Treal (46).jpg	real	373.1	FourA	ThL	para	0.86	22.67	109.5	408.33		1	#N/A	#N/A
formal	C	33	6	R4	5	1	0	397	Treal（180）\Treal (5).jpg	real	650.9	FourA	ThR	para	0.84	20.75	133	498		1	#N/A	#N/A
formal	C	33	6	R4	60	1	0	397	Treal（180）\Treal (60).jpg	real	650.9	FourA	ThR	para	0.84	20.75	133	498		1	#N/A	#N/A
formal	D	78	6	R4	122	1	0	397	Treal（180）\Treal (122).jpg	real	650.9	FourA	ThR	para	0.7	21.67	97	166.67	100	1	#N/A	H
formal	D	84	6	L2	5	1	0	397	Treal（180）\Treal (5).jpg	real	442.66	TwoA	ThL	para	0.7	21.25	107	328	90	2	#N/A	H
formal	D	90	6	NO	171	1	0	397	Treal（180）\Treal (171).jpg	real	512	NO	NO	NO	0.7	22.58	133	200.67	120	1	#N/A	H
formal	D	94	6	NO	157	1	0	397	Treal（180）\Treal (157).jpg	real	512	NO	NO	NO	0.72	20.67	107	661.33	90	2	#N/A	H
formal	D	94	6	L2	64	1	0	397	Treal（180）\Treal (64).jpg	real	442.66	TwoA	ThL	para	0.72	20.67	107	661.33	90	2	#N/A	H
formal	M	137	6	NO	145	1	0	397	Treal（180）\Treal (145).jpg	real	512	NO	NO	NO	0.64	14.08	111	419.33		1	L	#N/A
formal	M	163	6	NO	145	1	0	397	Treal（180）\Treal (145).jpg	real	512	NO	NO	NO	0.76	13.17	101	515.67		2	H	#N/A
formal	M	166	6	NO	168	1	0	397	Treal（180）\Treal (168).jpg	real	512	NO	NO	NO	0.64	13.83	108	380.67		2	L	#N/A
formal	C	11	6	R3	15	0	1	398	Treal（180）\Treal (15).jpg	real	616.07	ThreeA	ThR	para	0.82	21.5	109.5	636.67		2	#N/A	#N/A
formal	C	12	6	R2	36	1	0	398	Treal（180）\Treal (36).jpg	real	581.34	TwoA	ThR	para	0.9	21.75	133	512.67		2	#N/A	#N/A
formal	C	32	6	NO	154	1	0	398	Treal（180）\Treal (154).jpg	real	512	NO	NO	NO	0.86	22.67	109.5	408.33		1	#N/A	#N/A
formal	C	32	6	NO	177	1	0	398	Treal（180）\Treal (177).jpg	real	512	NO	NO	NO	0.86	22.67	109.5	408.33		1	#N/A	#N/A
formal	C	42	6	R2	7	1	0	398	Treal（180）\Treal (7).jpg	real	581.34	TwoA	ThR	para	0.82	23.33	92	340		1	#N/A	#N/A
formal	C	42	6	R4	93	1	0	398	Treal（180）\Treal (93).jpg	real	650.9	FourA	ThR	para	0.82	23.33	92	340		1	#N/A	#N/A
formal	D	108	6	R4	1	1	0	398	Treal（180）\Treal (1).jpg	real	650.9	FourA	ThR	para	0.7	19.42	104	470.33	90	1	#N/A	H
formal	D	112	6	R4	11	1	0	398	Treal（180）\Treal (11).jpg	real	650.9	FourA	ThR	para	0.56	20.5	97	269.33	114	2	#N/A	L
formal	D	115	6	NO	178	1	0	398	Treal（180）\Treal (178).jpg	real	512	NO	NO	NO	0.68	21.17	80	401.67	100	1	#N/A	H
formal	D	67	6	NO	164	1	0	398	Treal（180）\Treal (164).jpg	real	512	NO	NO	NO	0.62	20.83	89	122.67	80	1	#N/A	L
formal	D	72	6	R4	61	1	0	398	Treal（180）\Treal (61).jpg	real	650.9	FourA	ThR	para	0.72	20.83	101	356	90	2	#N/A	H
formal	D	72	6	R3	144	1	0	398	Treal（180）\Treal (144).jpg	real	616.07	ThreeA	ThR	para	0.72	20.83	101	356	90	2	#N/A	H
formal	D	90	6	NO	168	1	0	398	Treal（180）\Treal (168).jpg	real	512	NO	NO	NO	0.7	22.58	133	200.67	120	1	#N/A	H
formal	M	156	6	R3	48	1	0	398	Treal（180）\Treal (48).jpg	real	616.07	ThreeA	ThR	para	0.73	15.5	91.5	289.33		2	H	#N/A
formal	M	182	6	NO	145	1	0	398	Treal（180）\Treal (145).jpg	real	512	NO	NO	NO	0.62	13.25	104.5	363.67		2	L	#N/A
formal	C	12	6	NO	168	1	0	399	Treal（180）\Treal (168).jpg	real	512	NO	NO	NO	0.9	21.75	133	512.67		2	#N/A	#N/A
formal	C	13	6	NO	172	1	0	399	Treal（180）\Treal (172).jpg	real	512	NO	NO	NO	0.92	21.92	97	389		2	#N/A	#N/A
formal	C	13	6	L3	4	1	0	399	Treal（180）\Treal (4).jpg	real	407.93	ThreeA	ThL	para	0.92	21.92	97	389		2	#N/A	#N/A
formal	C	23	6	NO	147	1	0	399	Treal（180）\Treal (147).jpg	real	512	NO	NO	NO	0.82	18.83	86	531		1	#N/A	#N/A
formal	D	108	6	R2	11	1	0	399	Treal（180）\Treal (11).jpg	real	581.34	TwoA	ThR	para	0.7	19.42	104	470.33	90	1	#N/A	H
formal	D	108	6	NO	178	1	0	399	Treal（180）\Treal (178).jpg	real	512	NO	NO	NO	0.7	19.42	104	470.33	90	1	#N/A	H
formal	D	115	6	NO	160	1	0	399	Treal（180）\Treal (160).jpg	real	512	NO	NO	NO	0.68	21.17	80	401.67	100	1	#N/A	H
formal	D	63	6	L2	42	1	0	399	Treal（180）\Treal (42).jpg	real	442.66	TwoA	ThL	para	0.62	19.67	81	264.67	95	2	#N/A	L
formal	D	67	6	NO	165	1	0	399	Treal（180）\Treal (165).jpg	real	512	NO	NO	NO	0.62	20.83	89	122.67	80	1	#N/A	L
formal	D	68	6	R4	98	1	0	399	Treal（180）\Treal (98).jpg	real	650.9	FourA	ThR	para	0.72	19.92	109.5	174.67	100	1	#N/A	H
formal	D	68	6	R3	65	1	0	399	Treal（180）\Treal (65).jpg	real	616.07	ThreeA	ThR	para	0.72	19.92	109.5	174.67	100	1	#N/A	H
formal	D	72	6	L2	117	1	0	399	Treal（180）\Treal (117).jpg	real	442.66	TwoA	ThL	para	0.72	20.83	101	356	90	2	#N/A	H
formal	D	78	6	NO	167	1	0	399	Treal（180）\Treal (167).jpg	real	512	NO	NO	NO	0.7	21.67	97	166.67	100	1	#N/A	H
formal	D	78	6	R3	30	1	0	399	Treal（180）\Treal (30).jpg	real	616.07	ThreeA	ThR	para	0.7	21.67	97	166.67	100	1	#N/A	H
formal	D	90	6	NO	152	1	0	399	Treal（180）\Treal (152).jpg	real	512	NO	NO	NO	0.7	22.58	133	200.67	120	1	#N/A	H
formal	M	134	6	L3	45	1	0	399	Treal（180）\Treal (45).jpg	real	407.93	ThreeA	ThL	para	0.62	13.75	100	375		1	L	#N/A
formal	M	156	6	R3	2	1	0	399	Treal（180）\Treal (2).jpg	real	616.07	ThreeA	ThR	para	0.73	15.5	91.5	289.33		2	H	#N/A
formal	M	163	6	R2	1	1	0	399	Treal（180）\Treal (1).jpg	real	581.34	TwoA	ThR	para	0.76	13.17	101	515.67		2	H	#N/A
formal	M	166	6	NO	179	1	0	399	Treal（180）\Treal (179).jpg	real	512	NO	NO	NO	0.64	13.83	108	380.67		2	L	#N/A
formal	C	12	6	NO	149	1	0	400	Treal（180）\Treal (149).jpg	real	512	NO	NO	NO	0.9	21.75	133	512.67		2	#N/A	#N/A
formal	C	12	6	L4	2	1	0	400	Treal（180）\Treal (2).jpg	real	373.1	FourA	ThL	para	0.9	21.75	133	512.67		2	#N/A	#N/A
formal	C	42	6	L4	61	1	0	400	Treal（180）\Treal (61).jpg	real	373.1	FourA	ThL	para	0.82	23.33	92	340		1	#N/A	#N/A
formal	C	46	6	NO	180	1	0	400	Treal（180）\Treal (180).jpg	real	512	NO	NO	NO	0.88	20.42	104	364.67		1	#N/A	#N/A
formal	D	101	6	NO	169	1	0	400	Treal（180）\Treal (169).jpg	real	512	NO	NO	NO	0.7	22.5	101	334	110	2	#N/A	H
formal	D	60	6	L4	56	1	0	400	Treal（180）\Treal (56).jpg	real	373.1	FourA	ThL	para	0.72	20.92	109.5	405.67	105	2	#N/A	H
formal	D	60	6	NO	164	1	0	400	Treal（180）\Treal (164).jpg	real	512	NO	NO	NO	0.72	20.92	109.5	405.67	105	2	#N/A	H
formal	D	63	6	R3	135	0	1	400	Treal（180）\Treal (135).jpg	real	616.07	ThreeA	ThR	para	0.62	19.67	81	264.67	95	2	#N/A	L
formal	D	68	6	NO	150	1	0	400	Treal（180）\Treal (150).jpg	real	512	NO	NO	NO	0.72	19.92	109.5	174.67	100	1	#N/A	H
formal	D	75	6	NO	160	1	0	400	Treal（180）\Treal (160).jpg	real	512	NO	NO	NO	0.58	18.75	101	286.67	75	2	#N/A	L
formal	D	78	6	NO	166	1	0	400	Treal（180）\Treal (166).jpg	real	512	NO	NO	NO	0.7	21.67	97	166.67	100	1	#N/A	H
formal	M	139	6	R4	57	1	0	400	Treal（180）\Treal (57).jpg	real	650.9	FourA	ThR	para	0.56	13.67	127	336.67		2	L	#N/A
formal	M	156	6	R3	9	1	0	400	Treal（180）\Treal (9).jpg	real	616.07	ThreeA	ThR	para	0.73	15.5	91.5	289.33		2	H	#N/A
formal	M	161	6	R2	59	1	0	400	Treal（180）\Treal (59).jpg	real	581.34	TwoA	ThR	para	0.62	14.17	87	261		2	L	#N/A
formal	C	17	6	NO	161	0	1	401	Treal（180）\Treal (161).jpg	real	512	NO	NO	NO	0.86	19.67	107	532.33		2	#N/A	#N/A
formal	C	33	6	NO	178	1	0	401	Treal（180）\Treal (178).jpg	real	512	NO	NO	NO	0.84	20.75	133	498		1	#N/A	#N/A
formal	C	46	6	NO	145	1	0	401	Treal（180）\Treal (145).jpg	real	512	NO	NO	NO	0.88	20.42	104	364.67		1	#N/A	#N/A
formal	D	115	6	NO	161	1	0	401	Treal（180）\Treal (161).jpg	real	512	NO	NO	NO	0.68	21.17	80	401.67	100	1	#N/A	H
formal	D	60	6	L3	27	1	0	401	Treal（180）\Treal (27).jpg	real	407.93	ThreeA	ThL	para	0.72	20.92	109.5	405.67	105	2	#N/A	H
formal	D	63	6	NO	156	1	0	401	Treal（180）\Treal (156).jpg	real	512	NO	NO	NO	0.62	19.67	81	264.67	95	2	#N/A	L
formal	D	68	6	NO	175	1	0	401	Treal（180）\Treal (175).jpg	real	512	NO	NO	NO	0.72	19.92	109.5	174.67	100	1	#N/A	H
formal	D	78	6	NO	148	1	0	401	Treal（180）\Treal (148).jpg	real	512	NO	NO	NO	0.7	21.67	97	166.67	100	1	#N/A	H
formal	D	84	6	L4	77	1	0	401	Treal（180）\Treal (77).jpg	real	373.1	FourA	ThL	para	0.7	21.25	107	328	90	2	#N/A	H
formal	D	90	6	NO	173	1	0	401	Treal（180）\Treal (173).jpg	real	512	NO	NO	NO	0.7	22.58	133	200.67	120	1	#N/A	H
formal	M	163	6	NO	146	1	0	401	Treal（180）\Treal (146).jpg	real	512	NO	NO	NO	0.76	13.17	101	515.67		2	H	#N/A
formal	C	11	6	NO	167	1	0	402	Treal（180）\Treal (167).jpg	real	512	NO	NO	NO	0.82	21.5	109.5	636.67		2	#N/A	#N/A
formal	C	11	6	L4	113	1	0	402	Treal（180）\Treal (113).jpg	real	373.1	FourA	ThL	para	0.82	21.5	109.5	636.67		2	#N/A	#N/A
formal	C	25	6	R4	144	1	0	402	Treal（180）\Treal (144).jpg	real	650.9	FourA	ThR	para	0.94	19.67	107	382		2	#N/A	#N/A
formal	C	32	6	NO	170	1	0	402	Treal（180）\Treal (170).jpg	real	512	NO	NO	NO	0.86	22.67	109.5	408.33		1	#N/A	#N/A
formal	D	101	6	NO	178	1	0	402	Treal（180）\Treal (178).jpg	real	512	NO	NO	NO	0.7	22.5	101	334	110	2	#N/A	H
formal	D	112	6	NO	153	1	0	402	Treal（180）\Treal (153).jpg	real	512	NO	NO	NO	0.56	20.5	97	269.33	114	2	#N/A	L
formal	D	63	6	R3	93	1	0	402	Treal（180）\Treal (93).jpg	real	616.07	ThreeA	ThR	para	0.62	19.67	81	264.67	95	2	#N/A	L
formal	D	72	6	NO	175	1	0	402	Treal（180）\Treal (175).jpg	real	512	NO	NO	NO	0.72	20.83	101	356	90	2	#N/A	H
formal	D	77	6	NO	157	1	0	402	Treal（180）\Treal (157).jpg	real	512	NO	NO	NO	0.64	20.08	92	464	120	1	#N/A	L
formal	D	78	6	L2	29	1	0	402	Treal（180）\Treal (29).jpg	real	442.66	TwoA	ThL	para	0.7	21.67	97	166.67	100	1	#N/A	H
formal	D	78	6	L2	131	1	0	402	Treal（180）\Treal (131).jpg	real	442.66	TwoA	ThL	para	0.7	21.67	97	166.67	100	1	#N/A	H
formal	D	81	6	NO	171	0	1	402	Treal（180）\Treal (171).jpg	real	512	NO	NO	NO	0.72	21.67	107	257.33	120	1	#N/A	H
formal	D	99	6	L3	119	1	0	402	Treal（180）\Treal (119).jpg	real	407.93	ThreeA	ThL	para	0.62	21.08	107	387.67	110	2	#N/A	L
formal	M	131	6	NO	172	1	0	402	Treal（180）\Treal (172).jpg	real	512	NO	NO	NO	0.76	14.17	89	394.33		2	H	#N/A
formal	M	156	6	R3	23	1	0	402	Treal（180）\Treal (23).jpg	real	616.07	ThreeA	ThR	para	0.73	15.5	91.5	289.33		2	H	#N/A
formal	M	163	6	R3	122	1	0	402	Treal（180）\Treal (122).jpg	real	616.07	ThreeA	ThR	para	0.76	13.17	101	515.67		2	H	#N/A
formal	C	11	6	R4	64	1	0	403	Treal（180）\Treal (64).jpg	real	650.9	FourA	ThR	para	0.82	21.5	109.5	636.67		2	#N/A	#N/A
formal	C	31	6	NO	147	0	1	403	Treal（180）\Treal (147).jpg	real	512	NO	NO	NO	0.92	21.83	104	340		2	#N/A	#N/A
formal	C	37	6	L2	40	0	1	403	Treal（180）\Treal (40).jpg	real	442.66	TwoA	ThL	para	0.88	20.83	107	573.67		2	#N/A	#N/A
formal	C	46	6	NO	167	1	0	403	Treal（180）\Treal (167).jpg	real	512	NO	NO	NO	0.88	20.42	104	364.67		1	#N/A	#N/A
formal	C	48	6	NO	160	1	0	403	Treal（180）\Treal (160).jpg	real	512	NO	NO	NO	0.84	19.08	101	399.67		2	#N/A	#N/A
formal	C	48	6	R3	79	1	0	403	Treal（180）\Treal (79).jpg	real	616.07	ThreeA	ThR	para	0.84	19.08	101	399.67		2	#N/A	#N/A
formal	D	104	6	NO	153	1	0	403	Treal（180）\Treal (153).jpg	real	512	NO	NO	NO	0.64	22.67	120.5	403.67	110	1	#N/A	L
formal	D	108	6	L2	98	1	0	403	Treal（180）\Treal (98).jpg	real	442.66	TwoA	ThL	para	0.7	19.42	104	470.33	90	1	#N/A	H
formal	D	115	6	NO	147	1	0	403	Treal（180）\Treal (147).jpg	real	512	NO	NO	NO	0.68	21.17	80	401.67	100	1	#N/A	H
formal	D	63	6	R4	17	1	0	403	Treal（180）\Treal (17).jpg	real	650.9	FourA	ThR	para	0.62	19.67	81	264.67	95	2	#N/A	L
formal	D	63	6	L4	12	1	0	403	Treal（180）\Treal (12).jpg	real	373.1	FourA	ThL	para	0.62	19.67	81	264.67	95	2	#N/A	L
formal	D	78	6	NO	162	1	0	403	Treal（180）\Treal (162).jpg	real	512	NO	NO	NO	0.7	21.67	97	166.67	100	1	#N/A	H
formal	D	81	6	NO	146	1	0	403	Treal（180）\Treal (146).jpg	real	512	NO	NO	NO	0.72	21.67	107	257.33	120	1	#N/A	H
formal	D	87	6	R4	24	1	0	403	Treal（180）\Treal (24).jpg	real	650.9	FourA	ThR	para	0.7	20.33	107	532.33	85	2	#N/A	H
formal	D	94	6	NO	164	1	0	403	Treal（180）\Treal (164).jpg	real	512	NO	NO	NO	0.72	20.67	107	661.33	90	2	#N/A	H
formal	D	97	6	L3	25	1	0	403	Treal（180）\Treal (25).jpg	real	407.93	ThreeA	ThL	para	0.72	21.42	120.5	402.33	100	2	#N/A	H
formal	M	156	6	R4	87	1	0	403	Treal（180）\Treal (87).jpg	real	650.9	FourA	ThR	para	0.73	15.5	91.5	289.33		2	H	#N/A
formal	M	163	6	R2	96	1	0	403	Treal（180）\Treal (96).jpg	real	581.34	TwoA	ThR	para	0.76	13.17	101	515.67		2	H	#N/A
formal	M	165	6	NO	166	1	0	403	Treal（180）\Treal (166).jpg	real	512	NO	NO	NO	0.66	14	110	532.33		2	H	#N/A
formal	M	153	6	NO	175	1	0	403	Treal（180）\Treal (175).jpg	real	512	NO	NO	NO	0.76	13.5	121	244.67		1	H	#N/A
formal	C	11	6	R3	73	1	0	404	Treal（180）\Treal (73).jpg	real	616.07	ThreeA	ThR	para	0.82	21.5	109.5	636.67		2	#N/A	#N/A
formal	C	12	6	R3	83	1	0	404	Treal（180）\Treal (83).jpg	real	616.07	ThreeA	ThR	para	0.9	21.75	133	512.67		2	#N/A	#N/A
formal	C	31	6	NO	173	1	0	404	Treal（180）\Treal (173).jpg	real	512	NO	NO	NO	0.92	21.83	104	340		2	#N/A	#N/A
formal	C	46	6	NO	155	1	0	404	Treal（180）\Treal (155).jpg	real	512	NO	NO	NO	0.88	20.42	104	364.67		1	#N/A	#N/A
formal	D	108	6	NO	174	1	0	404	Treal（180）\Treal (174).jpg	real	512	NO	NO	NO	0.7	19.42	104	470.33	90	1	#N/A	H
formal	D	108	6	L2	126	1	0	404	Treal（180）\Treal (126).jpg	real	442.66	TwoA	ThL	para	0.7	19.42	104	470.33	90	1	#N/A	H
formal	D	112	6	R4	136	1	0	404	Treal（180）\Treal (136).jpg	real	650.9	FourA	ThR	para	0.56	20.5	97	269.33	114	2	#N/A	L
formal	D	60	6	R2	117	1	0	404	Treal（180）\Treal (117).jpg	real	581.34	TwoA	ThR	para	0.72	20.92	109.5	405.67	105	2	#N/A	H
formal	D	68	6	L4	91	1	0	404	Treal（180）\Treal (91).jpg	real	373.1	FourA	ThL	para	0.72	19.92	109.5	174.67	100	1	#N/A	H
formal	D	75	6	L3	30	1	0	404	Treal（180）\Treal (30).jpg	real	407.93	ThreeA	ThL	para	0.58	18.75	101	286.67	75	2	#N/A	L
formal	D	78	6	NO	168	1	0	404	Treal（180）\Treal (168).jpg	real	512	NO	NO	NO	0.7	21.67	97	166.67	100	1	#N/A	H
formal	D	84	6	L4	39	1	0	404	Treal（180）\Treal (39).jpg	real	373.1	FourA	ThL	para	0.7	21.25	107	328	90	2	#N/A	H
formal	M	137	6	NO	173	1	0	404	Treal（180）\Treal (173).jpg	real	512	NO	NO	NO	0.64	14.08	111	419.33		1	L	#N/A
formal	M	163	6	L4	105	1	0	404	Treal（180）\Treal (105).jpg	real	373.1	FourA	ThL	para	0.76	13.17	101	515.67		2	H	#N/A
formal	M	182	6	L3	131	1	0	404	Treal（180）\Treal (131).jpg	real	407.93	ThreeA	ThL	para	0.62	13.25	104.5	363.67		2	L	#N/A
formal	C	12	6	R2	34	1	0	405	Treal（180）\Treal (34).jpg	real	581.34	TwoA	ThR	para	0.9	21.75	133	512.67		2	#N/A	#N/A
formal	C	13	6	R3	121	1	0	405	Treal（180）\Treal (121).jpg	real	616.07	ThreeA	ThR	para	0.92	21.92	97	389		2	#N/A	#N/A
formal	C	13	6	L4	61	1	0	405	Treal（180）\Treal (61).jpg	real	373.1	FourA	ThL	para	0.92	21.92	97	389		2	#N/A	#N/A
formal	C	24	6	L2	76	1	0	405	Treal（180）\Treal (76).jpg	real	442.66	TwoA	ThL	para	0.92	19.92	127	499.67		1	#N/A	#N/A
formal	D	108	6	NO	148	1	0	405	Treal（180）\Treal (148).jpg	real	512	NO	NO	NO	0.7	19.42	104	470.33	90	1	#N/A	H
formal	D	108	6	NO	164	1	0	405	Treal（180）\Treal (164).jpg	real	512	NO	NO	NO	0.7	19.42	104	470.33	90	1	#N/A	H
formal	D	60	6	L3	122	1	0	405	Treal（180）\Treal (122).jpg	real	407.93	ThreeA	ThL	para	0.72	20.92	109.5	405.67	105	2	#N/A	H
formal	D	65	6	NO	147	1	0	405	Treal（180）\Treal (147).jpg	real	512	NO	NO	NO	0.68	18.75	114	400	100	2	#N/A	H
formal	D	72	6	R3	65	1	0	405	Treal（180）\Treal (65).jpg	real	616.07	ThreeA	ThR	para	0.72	20.83	101	356	90	2	#N/A	H
formal	D	77	6	NO	163	0	1	405	Treal（180）\Treal (163).jpg	real	512	NO	NO	NO	0.64	20.08	92	464	120	1	#N/A	L
formal	D	78	6	R2	40	1	0	405	Treal（180）\Treal (40).jpg	real	581.34	TwoA	ThR	para	0.7	21.67	97	166.67	100	1	#N/A	H
formal	D	90	6	L3	123	0	1	405	Treal（180）\Treal (123).jpg	real	407.93	ThreeA	ThL	para	0.7	22.58	133	200.67	120	1	#N/A	H
formal	D	94	6	R4	17	1	0	405	Treal（180）\Treal (17).jpg	real	650.9	FourA	ThR	para	0.72	20.67	107	661.33	90	2	#N/A	H
formal	D	97	6	R3	137	1	0	405	Treal（180）\Treal (137).jpg	real	616.07	ThreeA	ThR	para	0.72	21.42	120.5	402.33	100	2	#N/A	H
formal	D	99	6	R3	43	0	1	405	Treal（180）\Treal (43).jpg	real	616.07	ThreeA	ThR	para	0.62	21.08	107	387.67	110	2	#N/A	L
formal	M	145	6	L2	105	1	0	405	Treal（180）\Treal (105).jpg	real	442.66	TwoA	ThL	para	0.56	13.83	86	393.33		2	L	#N/A
formal	M	154	6	NO	172	1	0	405	Treal（180）\Treal (172).jpg	real	512	NO	NO	NO	0.66	13.67	110	244.67		2	H	#N/A
formal	M	161	6	R3	26	1	0	405	Treal（180）\Treal (26).jpg	real	616.07	ThreeA	ThR	para	0.62	14.17	87	261		2	L	#N/A
formal	M	163	6	R2	54	1	0	405	Treal（180）\Treal (54).jpg	real	581.34	TwoA	ThR	para	0.76	13.17	101	515.67		2	H	#N/A
formal	C	12	6	R4	15	1	0	406	Treal（180）\Treal (15).jpg	real	650.9	FourA	ThR	para	0.9	21.75	133	512.67		2	#N/A	#N/A
formal	C	24	6	NO	145	1	0	406	Treal（180）\Treal (145).jpg	real	512	NO	NO	NO	0.92	19.92	127	499.67		1	#N/A	#N/A
formal	C	30	6	NO	174	1	0	406	Treal（180）\Treal (174).jpg	real	512	NO	NO	NO	0.68	18	101	384.33		2	#N/A	#N/A
formal	C	31	6	R3	96	1	0	406	Treal（180）\Treal (96).jpg	real	616.07	ThreeA	ThR	para	0.92	21.83	104	340		2	#N/A	#N/A
formal	C	31	6	NO	165	1	0	406	Treal（180）\Treal (165).jpg	real	512	NO	NO	NO	0.92	21.83	104	340		2	#N/A	#N/A
formal	C	32	6	NO	163	1	0	406	Treal（180）\Treal (163).jpg	real	512	NO	NO	NO	0.86	22.67	109.5	408.33		1	#N/A	#N/A
formal	C	42	6	R4	116	1	0	406	Treal（180）\Treal (116).jpg	real	650.9	FourA	ThR	para	0.82	23.33	92	340		1	#N/A	#N/A
formal	C	42	6	R3	79	1	0	406	Treal（180）\Treal (79).jpg	real	616.07	ThreeA	ThR	para	0.82	23.33	92	340		1	#N/A	#N/A
formal	C	48	6	NO	173	1	0	406	Treal（180）\Treal (173).jpg	real	512	NO	NO	NO	0.84	19.08	101	399.67		2	#N/A	#N/A
formal	D	101	6	NO	151	1	0	406	Treal（180）\Treal (151).jpg	real	512	NO	NO	NO	0.7	22.5	101	334	110	2	#N/A	H
formal	D	112	6	R4	28	1	0	406	Treal（180）\Treal (28).jpg	real	650.9	FourA	ThR	para	0.56	20.5	97	269.33	114	2	#N/A	L
formal	D	72	6	L2	98	1	0	406	Treal（180）\Treal (98).jpg	real	442.66	TwoA	ThL	para	0.72	20.83	101	356	90	2	#N/A	H
formal	D	72	6	NO	164	1	0	406	Treal（180）\Treal (164).jpg	real	512	NO	NO	NO	0.72	20.83	101	356	90	2	#N/A	H
formal	D	77	6	NO	172	1	0	406	Treal（180）\Treal (172).jpg	real	512	NO	NO	NO	0.64	20.08	92	464	120	1	#N/A	L
formal	D	78	6	L2	34	1	0	406	Treal（180）\Treal (34).jpg	real	442.66	TwoA	ThL	para	0.7	21.67	97	166.67	100	1	#N/A	H
formal	D	78	6	NO	178	1	0	406	Treal（180）\Treal (178).jpg	real	512	NO	NO	NO	0.7	21.67	97	166.67	100	1	#N/A	H
formal	D	92	6	NO	173	1	0	406	Treal（180）\Treal (173).jpg	real	512	NO	NO	NO	0.6	20.67	133	305.33	90	2	#N/A	L
formal	M	139	6	NO	174	1	0	406	Treal（180）\Treal (174).jpg	real	512	NO	NO	NO	0.56	13.67	127	336.67		2	L	#N/A
formal	M	161	6	R4	20	1	0	406	Treal（180）\Treal (20).jpg	real	650.9	FourA	ThR	para	0.62	14.17	87	261		2	L	#N/A
formal	C	11	6	R3	62	1	0	407	Treal（180）\Treal (62).jpg	real	616.07	ThreeA	ThR	para	0.82	21.5	109.5	636.67		2	#N/A	#N/A
formal	C	11	6	R2	43	1	0	407	Treal（180）\Treal (43).jpg	real	581.34	TwoA	ThR	para	0.82	21.5	109.5	636.67		2	#N/A	#N/A
formal	C	12	6	R2	120	1	0	407	Treal（180）\Treal (120).jpg	real	581.34	TwoA	ThR	para	0.9	21.75	133	512.67		2	#N/A	#N/A
formal	C	12	6	R3	50	1	0	407	Treal（180）\Treal (50).jpg	real	616.07	ThreeA	ThR	para	0.9	21.75	133	512.67		2	#N/A	#N/A
formal	C	24	6	R3	87	1	0	407	Treal（180）\Treal (87).jpg	real	616.07	ThreeA	ThR	para	0.92	19.92	127	499.67		1	#N/A	#N/A
formal	C	42	6	NO	166	1	0	407	Treal（180）\Treal (166).jpg	real	512	NO	NO	NO	0.82	23.33	92	340		1	#N/A	#N/A
formal	C	42	6	L2	51	0	1	407	Treal（180）\Treal (51).jpg	real	442.66	TwoA	ThL	para	0.82	23.33	92	340		1	#N/A	#N/A
formal	C	46	6	NO	168	1	0	407	Treal（180）\Treal (168).jpg	real	512	NO	NO	NO	0.88	20.42	104	364.67		1	#N/A	#N/A
formal	C	48	6	NO	159	1	0	407	Treal（180）\Treal (159).jpg	real	512	NO	NO	NO	0.84	19.08	101	399.67		2	#N/A	#N/A
formal	D	108	6	NO	163	1	0	407	Treal（180）\Treal (163).jpg	real	512	NO	NO	NO	0.7	19.42	104	470.33	90	1	#N/A	H
formal	D	108	6	L4	57	1	0	407	Treal（180）\Treal (57).jpg	real	373.1	FourA	ThL	para	0.7	19.42	104	470.33	90	1	#N/A	H
formal	D	108	6	NO	167	1	0	407	Treal（180）\Treal (167).jpg	real	512	NO	NO	NO	0.7	19.42	104	470.33	90	1	#N/A	H
formal	D	72	6	R2	134	1	0	407	Treal（180）\Treal (134).jpg	real	581.34	TwoA	ThR	para	0.72	20.83	101	356	90	2	#N/A	H
formal	D	72	6	NO	171	1	0	407	Treal（180）\Treal (171).jpg	real	512	NO	NO	NO	0.72	20.83	101	356	90	2	#N/A	H
formal	D	77	6	R4	93	1	0	407	Treal（180）\Treal (93).jpg	real	650.9	FourA	ThR	para	0.64	20.08	92	464	120	1	#N/A	L
formal	D	78	6	L4	94	1	0	407	Treal（180）\Treal (94).jpg	real	373.1	FourA	ThL	para	0.7	21.67	97	166.67	100	1	#N/A	H
formal	D	84	6	L3	98	1	0	407	Treal（180）\Treal (98).jpg	real	407.93	ThreeA	ThL	para	0.7	21.25	107	328	90	2	#N/A	H
formal	D	84	6	L4	72	1	0	407	Treal（180）\Treal (72).jpg	real	373.1	FourA	ThL	para	0.7	21.25	107	328	90	2	#N/A	H
formal	D	92	6	NO	156	1	0	407	Treal（180）\Treal (156).jpg	real	512	NO	NO	NO	0.6	20.67	133	305.33	90	2	#N/A	L
formal	D	94	6	NO	145	1	0	407	Treal（180）\Treal (145).jpg	real	512	NO	NO	NO	0.72	20.67	107	661.33	90	2	#N/A	H
formal	D	94	6	L2	23	1	0	407	Treal（180）\Treal (23).jpg	real	442.66	TwoA	ThL	para	0.72	20.67	107	661.33	90	2	#N/A	H
formal	M	130	6	R4	25	1	0	407	Treal（180）\Treal (25).jpg	real	650.9	FourA	ThR	para	0.62	15.33	102	380.67		1	L	#N/A
formal	M	133	6	NO	170	1	0	407	Treal（180）\Treal (170).jpg	real	512	NO	NO	NO	0.76	13.83	114	392.67		1	H	#N/A
formal	M	156	6	NO	179	1	0	407	Treal（180）\Treal (179).jpg	real	512	NO	NO	NO	0.73	15.5	91.5	289.33		2	H	#N/A
formal	M	156	6	L4	134	1	0	407	Treal（180）\Treal (134).jpg	real	373.1	FourA	ThL	para	0.73	15.5	91.5	289.33		2	H	#N/A
formal	M	156	6	R4	76	1	0	407	Treal（180）\Treal (76).jpg	real	650.9	FourA	ThR	para	0.73	15.5	91.5	289.33		2	H	#N/A
formal	M	166	6	NO	171	1	0	407	Treal（180）\Treal (171).jpg	real	512	NO	NO	NO	0.64	13.83	108	380.67		2	L	#N/A
formal	C	11	6	L3	22	1	0	408	Treal（180）\Treal (22).jpg	real	407.93	ThreeA	ThL	para	0.82	21.5	109.5	636.67		2	#N/A	#N/A
formal	C	12	6	R4	119	1	0	408	Treal（180）\Treal (119).jpg	real	650.9	FourA	ThR	para	0.9	21.75	133	512.67		2	#N/A	#N/A
formal	C	12	6	L4	78	1	0	408	Treal（180）\Treal (78).jpg	real	373.1	FourA	ThL	para	0.9	21.75	133	512.67		2	#N/A	#N/A
formal	C	12	6	NO	147	1	0	408	Treal（180）\Treal (147).jpg	real	512	NO	NO	NO	0.9	21.75	133	512.67		2	#N/A	#N/A
formal	C	13	6	NO	173	1	0	408	Treal（180）\Treal (173).jpg	real	512	NO	NO	NO	0.92	21.92	97	389		2	#N/A	#N/A
formal	C	17	6	NO	150	1	0	408	Treal（180）\Treal (150).jpg	real	512	NO	NO	NO	0.86	19.67	107	532.33		2	#N/A	#N/A
formal	C	31	6	NO	170	1	0	408	Treal（180）\Treal (170).jpg	real	512	NO	NO	NO	0.92	21.83	104	340		2	#N/A	#N/A
formal	D	113	6	NO	160	1	0	408	Treal（180）\Treal (160).jpg	real	512	NO	NO	NO	0.7	20.5	127	417	115	1	#N/A	H
formal	D	64	6	NO	174	1	0	408	Treal（180）\Treal (174).jpg	real	512	NO	NO	NO	0.66	21.33	104	158.33	100	2	#N/A	L
formal	D	66	6	NO	174	1	0	408	Treal（180）\Treal (174).jpg	real	512	NO	NO	NO	0.58	19.5	101	316	90	2	#N/A	L
formal	D	67	6	L4	22	1	0	408	Treal（180）\Treal (22).jpg	real	373.1	FourA	ThL	para	0.62	20.83	89	122.67	80	1	#N/A	L
formal	D	72	6	R4	26	1	0	408	Treal（180）\Treal (26).jpg	real	650.9	FourA	ThR	para	0.72	20.83	101	356	90	2	#N/A	H
formal	D	75	6	NO	171	1	0	408	Treal（180）\Treal (171).jpg	real	512	NO	NO	NO	0.58	18.75	101	286.67	75	2	#N/A	L
formal	D	78	6	R2	136	1	0	408	Treal（180）\Treal (136).jpg	real	581.34	TwoA	ThR	para	0.7	21.67	97	166.67	100	1	#N/A	H
formal	D	78	6	NO	149	1	0	408	Treal（180）\Treal (149).jpg	real	512	NO	NO	NO	0.7	21.67	97	166.67	100	1	#N/A	H
formal	D	78	6	R2	101	1	0	408	Treal（180）\Treal (101).jpg	real	581.34	TwoA	ThR	para	0.7	21.67	97	166.67	100	1	#N/A	H
formal	D	84	6	NO	173	1	0	408	Treal（180）\Treal (173).jpg	real	512	NO	NO	NO	0.7	21.25	107	328	90	2	#N/A	H
formal	D	99	6	R2	6	1	0	408	Treal（180）\Treal (6).jpg	real	581.34	TwoA	ThR	para	0.62	21.08	107	387.67	110	2	#N/A	L
formal	M	145	6	NO	180	1	0	408	Treal（180）\Treal (180).jpg	real	512	NO	NO	NO	0.56	13.83	86	393.33		2	L	#N/A
formal	M	163	6	R3	35	1	0	408	Treal（180）\Treal (35).jpg	real	616.07	ThreeA	ThR	para	0.76	13.17	101	515.67		2	H	#N/A
formal	C	11	6	R2	66	1	0	409	Treal（180）\Treal (66).jpg	real	581.34	TwoA	ThR	para	0.82	21.5	109.5	636.67		2	#N/A	#N/A
formal	C	13	6	L4	81	1	0	409	Treal（180）\Treal (81).jpg	real	373.1	FourA	ThL	para	0.92	21.92	97	389		2	#N/A	#N/A
formal	C	32	6	R2	62	1	0	409	Treal（180）\Treal (62).jpg	real	581.34	TwoA	ThR	para	0.86	22.67	109.5	408.33		1	#N/A	#N/A
formal	C	34	6	R3	30	1	0	409	Treal（180）\Treal (30).jpg	real	616.07	ThreeA	ThR	para	0.86	20.5	101	468		2	#N/A	#N/A
formal	C	42	6	NO	176	1	0	409	Treal（180）\Treal (176).jpg	real	512	NO	NO	NO	0.82	23.33	92	340		1	#N/A	#N/A
formal	C	42	6	R2	139	1	0	409	Treal（180）\Treal (139).jpg	real	581.34	TwoA	ThR	para	0.82	23.33	92	340		1	#N/A	#N/A
formal	D	63	6	R4	77	1	0	409	Treal（180）\Treal (77).jpg	real	650.9	FourA	ThR	para	0.62	19.67	81	264.67	95	2	#N/A	L
formal	D	67	6	NO	150	1	0	409	Treal（180）\Treal (150).jpg	real	512	NO	NO	NO	0.62	20.83	89	122.67	80	1	#N/A	L
formal	D	72	6	L2	12	1	0	409	Treal（180）\Treal (12).jpg	real	442.66	TwoA	ThL	para	0.72	20.83	101	356	90	2	#N/A	H
formal	D	75	6	NO	178	1	0	409	Treal（180）\Treal (178).jpg	real	512	NO	NO	NO	0.58	18.75	101	286.67	75	2	#N/A	L
formal	D	78	6	L4	121	1	0	409	Treal（180）\Treal (121).jpg	real	373.1	FourA	ThL	para	0.7	21.67	97	166.67	100	1	#N/A	H
formal	D	84	6	NO	145	1	0	409	Treal（180）\Treal (145).jpg	real	512	NO	NO	NO	0.7	21.25	107	328	90	2	#N/A	H
formal	D	90	6	NO	176	1	0	409	Treal（180）\Treal (176).jpg	real	512	NO	NO	NO	0.7	22.58	133	200.67	120	1	#N/A	H
formal	D	90	6	L2	60	1	0	409	Treal（180）\Treal (60).jpg	real	442.66	TwoA	ThL	para	0.7	22.58	133	200.67	120	1	#N/A	H
formal	D	94	6	R2	142	1	0	409	Treal（180）\Treal (142).jpg	real	581.34	TwoA	ThR	para	0.72	20.67	107	661.33	90	2	#N/A	H
formal	D	99	6	NO	149	1	0	409	Treal（180）\Treal (149).jpg	real	512	NO	NO	NO	0.62	21.08	107	387.67	110	2	#N/A	L
formal	M	155	6	R2	69	0	1	409	Treal（180）\Treal (69).jpg	real	581.34	TwoA	ThR	para	0.58	14.25	110	356		2	L	#N/A
formal	M	156	6	NO	165	1	0	409	Treal（180）\Treal (165).jpg	real	512	NO	NO	NO	0.73	15.5	91.5	289.33		2	H	#N/A
formal	M	161	6	NO	174	1	0	409	Treal（180）\Treal (174).jpg	real	512	NO	NO	NO	0.62	14.17	87	261		2	L	#N/A
formal	C	11	6	R4	82	1	0	410	Treal（180）\Treal (82).jpg	real	650.9	FourA	ThR	para	0.82	21.5	109.5	636.67		2	#N/A	#N/A
formal	C	12	6	R3	113	1	0	410	Treal（180）\Treal (113).jpg	real	616.07	ThreeA	ThR	para	0.9	21.75	133	512.67		2	#N/A	#N/A
formal	C	12	6	L2	132	1	0	410	Treal（180）\Treal (132).jpg	real	442.66	TwoA	ThL	para	0.9	21.75	133	512.67		2	#N/A	#N/A
formal	C	12	6	L2	57	1	0	410	Treal（180）\Treal (57).jpg	real	442.66	TwoA	ThL	para	0.9	21.75	133	512.67		2	#N/A	#N/A
formal	C	32	6	R3	79	1	0	410	Treal（180）\Treal (79).jpg	real	616.07	ThreeA	ThR	para	0.86	22.67	109.5	408.33		1	#N/A	#N/A
formal	C	42	6	R2	74	1	0	410	Treal（180）\Treal (74).jpg	real	581.34	TwoA	ThR	para	0.82	23.33	92	340		1	#N/A	#N/A
formal	C	48	6	L4	119	1	0	410	Treal（180）\Treal (119).jpg	real	373.1	FourA	ThL	para	0.84	19.08	101	399.67		2	#N/A	#N/A
formal	D	104	6	NO	160	1	0	410	Treal（180）\Treal (160).jpg	real	512	NO	NO	NO	0.64	22.67	120.5	403.67	110	1	#N/A	L
formal	D	106	6	NO	176	1	0	410	Treal（180）\Treal (176).jpg	real	512	NO	NO	NO	0.64	18.5	84.5	404.67	89	2	#N/A	L
formal	D	115	6	NO	172	1	0	410	Treal（180）\Treal (172).jpg	real	512	NO	NO	NO	0.68	21.17	80	401.67	100	1	#N/A	H
formal	D	115	6	NO	176	1	0	410	Treal（180）\Treal (176).jpg	real	512	NO	NO	NO	0.68	21.17	80	401.67	100	1	#N/A	H
formal	D	63	6	L4	50	1	0	410	Treal（180）\Treal (50).jpg	real	373.1	FourA	ThL	para	0.62	19.67	81	264.67	95	2	#N/A	L
formal	D	67	6	NO	160	1	0	410	Treal（180）\Treal (160).jpg	real	512	NO	NO	NO	0.62	20.83	89	122.67	80	1	#N/A	L
formal	D	68	6	R2	2	1	0	410	Treal（180）\Treal (2).jpg	real	581.34	TwoA	ThR	para	0.72	19.92	109.5	174.67	100	1	#N/A	H
formal	D	72	6	R3	86	1	0	410	Treal（180）\Treal (86).jpg	real	616.07	ThreeA	ThR	para	0.72	20.83	101	356	90	2	#N/A	H
formal	D	78	6	NO	176	1	0	410	Treal（180）\Treal (176).jpg	real	512	NO	NO	NO	0.7	21.67	97	166.67	100	1	#N/A	H
formal	D	84	6	L4	119	1	0	410	Treal（180）\Treal (119).jpg	real	373.1	FourA	ThL	para	0.7	21.25	107	328	90	2	#N/A	H
formal	D	94	6	NO	170	1	0	410	Treal（180）\Treal (170).jpg	real	512	NO	NO	NO	0.72	20.67	107	661.33	90	2	#N/A	H
formal	M	161	6	NO	177	1	0	410	Treal（180）\Treal (177).jpg	real	512	NO	NO	NO	0.62	14.17	87	261		2	L	#N/A
formal	C	11	6	NO	175	1	0	411	Treal（180）\Treal (175).jpg	real	512	NO	NO	NO	0.82	21.5	109.5	636.67		2	#N/A	#N/A
formal	C	14	6	L4	52	1	0	411	Treal（180）\Treal (52).jpg	real	373.1	FourA	ThL	para	0.86	22.17	81	635		1	#N/A	#N/A
formal	C	22	6	NO	180	1	0	411	Treal（180）\Treal (180).jpg	real	512	NO	NO	NO	0.8	20.5	109.5	452.67		2	#N/A	#N/A
formal	C	23	6	R3	26	1	0	411	Treal（180）\Treal (26).jpg	real	616.07	ThreeA	ThR	para	0.82	18.83	86	531		1	#N/A	#N/A
formal	C	31	6	NO	156	1	0	411	Treal（180）\Treal (156).jpg	real	512	NO	NO	NO	0.92	21.83	104	340		2	#N/A	#N/A
formal	C	33	6	L4	98	1	0	411	Treal（180）\Treal (98).jpg	real	373.1	FourA	ThL	para	0.84	20.75	133	498		1	#N/A	#N/A
formal	C	36	6	NO	170	1	0	411	Treal（180）\Treal (170).jpg	real	512	NO	NO	NO	0.82	20.17	92	565.33		2	#N/A	#N/A
formal	C	42	6	NO	163	1	0	411	Treal（180）\Treal (163).jpg	real	512	NO	NO	NO	0.82	23.33	92	340		1	#N/A	#N/A
formal	D	108	6	NO	166	1	0	411	Treal（180）\Treal (166).jpg	real	512	NO	NO	NO	0.7	19.42	104	470.33	90	1	#N/A	H
formal	D	112	6	L3	91	1	0	411	Treal（180）\Treal (91).jpg	real	407.93	ThreeA	ThL	para	0.56	20.5	97	269.33	114	2	#N/A	L
formal	D	67	6	NO	171	1	0	411	Treal（180）\Treal (171).jpg	real	512	NO	NO	NO	0.62	20.83	89	122.67	80	1	#N/A	L
formal	D	68	6	R2	86	1	0	411	Treal（180）\Treal (86).jpg	real	581.34	TwoA	ThR	para	0.72	19.92	109.5	174.67	100	1	#N/A	H
formal	D	68	6	L4	36	1	0	411	Treal（180）\Treal (36).jpg	real	373.1	FourA	ThL	para	0.72	19.92	109.5	174.67	100	1	#N/A	H
formal	D	68	6	NO	155	1	0	411	Treal（180）\Treal (155).jpg	real	512	NO	NO	NO	0.72	19.92	109.5	174.67	100	1	#N/A	H
formal	D	72	6	NO	180	1	0	411	Treal（180）\Treal (180).jpg	real	512	NO	NO	NO	0.72	20.83	101	356	90	2	#N/A	H
formal	D	73	6	NO	150	1	0	411	Treal（180）\Treal (150).jpg	real	512	NO	NO	NO	0.74	19.08	86	323.67	77	2	#N/A	H
formal	D	84	6	R2	6	1	0	411	Treal（180）\Treal (6).jpg	real	581.34	TwoA	ThR	para	0.7	21.25	107	328	90	2	#N/A	H
formal	D	90	6	L2	128	1	0	411	Treal（180）\Treal (128).jpg	real	442.66	TwoA	ThL	para	0.7	22.58	133	200.67	120	1	#N/A	H
formal	M	141	6	L3	122	1	0	411	Treal（180）\Treal (122).jpg	real	407.93	ThreeA	ThL	para	0.6	14.25	104	493.67		2	L	#N/A
formal	M	161	6	R4	74	1	0	411	Treal（180）\Treal (74).jpg	real	650.9	FourA	ThR	para	0.62	14.17	87	261		2	L	#N/A
formal	M	161	6	R3	25	1	0	411	Treal（180）\Treal (25).jpg	real	616.07	ThreeA	ThR	para	0.62	14.17	87	261		2	L	#N/A
formal	M	163	6	NO	166	1	0	411	Treal（180）\Treal (166).jpg	real	512	NO	NO	NO	0.76	13.17	101	515.67		2	H	#N/A
formal	C	19	61	R4	11	1	0	411	Treal（180）\Treal (11).jpg	real	650.9	FourA	ThR	para	0.9	19.25	101	295.67		1	#N/A	#N/A
formal	C	11	6	NO	173	1	0	412	Treal（180）\Treal (173).jpg	real	512	NO	NO	NO	0.82	21.5	109.5	636.67		2	#N/A	#N/A
formal	C	12	6	L3	41	1	0	412	Treal（180）\Treal (41).jpg	real	407.93	ThreeA	ThL	para	0.9	21.75	133	512.67		2	#N/A	#N/A
formal	C	12	6	L3	60	1	0	412	Treal（180）\Treal (60).jpg	real	407.93	ThreeA	ThL	para	0.9	21.75	133	512.67		2	#N/A	#N/A
formal	C	14	6	NO	170	1	0	412	Treal（180）\Treal (170).jpg	real	512	NO	NO	NO	0.86	22.17	81	635		1	#N/A	#N/A
formal	C	23	6	R4	108	1	0	412	Treal（180）\Treal (108).jpg	real	650.9	FourA	ThR	para	0.82	18.83	86	531		1	#N/A	#N/A
formal	C	29	6	NO	151	1	0	412	Treal（180）\Treal (151).jpg	real	512	NO	NO	NO	0.9	20.58	109.5	433		1	#N/A	#N/A
formal	C	32	6	R3	1	1	0	412	Treal（180）\Treal (1).jpg	real	616.07	ThreeA	ThR	para	0.86	22.67	109.5	408.33		1	#N/A	#N/A
formal	C	42	6	R3	2	1	0	412	Treal（180）\Treal (2).jpg	real	616.07	ThreeA	ThR	para	0.82	23.33	92	340		1	#N/A	#N/A
formal	D	106	6	R3	58	1	0	412	Treal（180）\Treal (58).jpg	real	616.07	ThreeA	ThR	para	0.64	18.5	84.5	404.67	89	2	#N/A	L
formal	D	115	6	NO	163	1	0	412	Treal（180）\Treal (163).jpg	real	512	NO	NO	NO	0.68	21.17	80	401.67	100	1	#N/A	H
formal	D	73	6	R2	13	1	0	412	Treal（180）\Treal (13).jpg	real	581.34	TwoA	ThR	para	0.74	19.08	86	323.67	77	2	#N/A	H
formal	D	87	6	R3	73	1	0	412	Treal（180）\Treal (73).jpg	real	616.07	ThreeA	ThR	para	0.7	20.33	107	532.33	85	2	#N/A	H
formal	D	94	6	L4	72	1	0	412	Treal（180）\Treal (72).jpg	real	373.1	FourA	ThL	para	0.72	20.67	107	661.33	90	2	#N/A	H
formal	D	95	6	NO	149	1	0	412	Treal（180）\Treal (149).jpg	real	512	NO	NO	NO	0.74	20.17	127	422.33	130	2	#N/A	H
formal	M	156	6	R3	12	1	0	412	Treal（180）\Treal (12).jpg	real	616.07	ThreeA	ThR	para	0.73	15.5	91.5	289.33		2	H	#N/A
formal	M	156	6	NO	175	1	0	412	Treal（180）\Treal (175).jpg	real	512	NO	NO	NO	0.73	15.5	91.5	289.33		2	H	#N/A
formal	M	161	6	NO	162	1	0	412	Treal（180）\Treal (162).jpg	real	512	NO	NO	NO	0.62	14.17	87	261		2	L	#N/A
formal	M	161	6	R2	32	1	0	412	Treal（180）\Treal (32).jpg	real	581.34	TwoA	ThR	para	0.62	14.17	87	261		2	L	#N/A
formal	M	169	6	NO	170	1	0	412	Treal（180）\Treal (170).jpg	real	512	NO	NO	NO	0.9	14.42	97	477.67		2	H	#N/A
formal	C	11	6	NO	155	1	0	413	Treal（180）\Treal (155).jpg	real	512	NO	NO	NO	0.82	21.5	109.5	636.67		2	#N/A	#N/A
formal	C	11	6	R4	57	1	0	413	Treal（180）\Treal (57).jpg	real	650.9	FourA	ThR	para	0.82	21.5	109.5	636.67		2	#N/A	#N/A
formal	C	11	6	R4	99	1	0	413	Treal（180）\Treal (99).jpg	real	650.9	FourA	ThR	para	0.82	21.5	109.5	636.67		2	#N/A	#N/A
formal	C	12	6	NO	176	1	0	413	Treal（180）\Treal (176).jpg	real	512	NO	NO	NO	0.9	21.75	133	512.67		2	#N/A	#N/A
formal	C	12	6	L4	61	1	0	413	Treal（180）\Treal (61).jpg	real	373.1	FourA	ThL	para	0.9	21.75	133	512.67		2	#N/A	#N/A
formal	C	13	6	L4	30	1	0	413	Treal（180）\Treal (30).jpg	real	373.1	FourA	ThL	para	0.92	21.92	97	389		2	#N/A	#N/A
formal	C	13	6	L2	141	1	0	413	Treal（180）\Treal (141).jpg	real	442.66	TwoA	ThL	para	0.92	21.92	97	389		2	#N/A	#N/A
formal	C	34	6	NO	164	1	0	413	Treal（180）\Treal (164).jpg	real	512	NO	NO	NO	0.86	20.5	101	468		2	#N/A	#N/A
formal	C	42	6	R2	44	1	0	413	Treal（180）\Treal (44).jpg	real	581.34	TwoA	ThR	para	0.82	23.33	92	340		1	#N/A	#N/A
formal	D	72	6	L3	67	1	0	413	Treal（180）\Treal (67).jpg	real	407.93	ThreeA	ThL	para	0.72	20.83	101	356	90	2	#N/A	H
formal	D	78	6	L3	119	1	0	413	Treal（180）\Treal (119).jpg	real	407.93	ThreeA	ThL	para	0.7	21.67	97	166.67	100	1	#N/A	H
formal	D	84	6	L3	20	1	0	413	Treal（180）\Treal (20).jpg	real	407.93	ThreeA	ThL	para	0.7	21.25	107	328	90	2	#N/A	H
formal	D	84	6	NO	170	1	0	413	Treal（180）\Treal (170).jpg	real	512	NO	NO	NO	0.7	21.25	107	328	90	2	#N/A	H
formal	D	94	6	L2	30	1	0	413	Treal（180）\Treal (30).jpg	real	442.66	TwoA	ThL	para	0.72	20.67	107	661.33	90	2	#N/A	H
formal	D	99	6	R4	126	1	0	413	Treal（180）\Treal (126).jpg	real	650.9	FourA	ThR	para	0.62	21.08	107	387.67	110	2	#N/A	L
formal	M	131	6	NO	164	1	0	413	Treal（180）\Treal (164).jpg	real	512	NO	NO	NO	0.76	14.17	89	394.33		2	H	#N/A
formal	M	148	6	R3	21	1	0	413	Treal（180）\Treal (21).jpg	real	616.07	ThreeA	ThR	para	0.54	13	105	431.33		2	L	#N/A
formal	M	156	6	NO	150	1	0	413	Treal（180）\Treal (150).jpg	real	512	NO	NO	NO	0.73	15.5	91.5	289.33		2	H	#N/A
formal	M	163	6	L4	59	1	0	413	Treal（180）\Treal (59).jpg	real	373.1	FourA	ThL	para	0.76	13.17	101	515.67		2	H	#N/A
formal	M	169	6	NO	173	1	0	413	Treal（180）\Treal (173).jpg	real	512	NO	NO	NO	0.9	14.42	97	477.67		2	H	#N/A
formal	C	12	6	R4	106	1	0	414	Treal（180）\Treal (106).jpg	real	650.9	FourA	ThR	para	0.9	21.75	133	512.67		2	#N/A	#N/A
formal	C	12	6	L2	140	1	0	414	Treal（180）\Treal (140).jpg	real	442.66	TwoA	ThL	para	0.9	21.75	133	512.67		2	#N/A	#N/A
formal	C	12	6	R2	7	1	0	414	Treal（180）\Treal (7).jpg	real	581.34	TwoA	ThR	para	0.9	21.75	133	512.67		2	#N/A	#N/A
formal	C	12	6	R2	95	1	0	414	Treal（180）\Treal (95).jpg	real	581.34	TwoA	ThR	para	0.9	21.75	133	512.67		2	#N/A	#N/A
formal	C	17	6	L4	55	1	0	414	Treal（180）\Treal (55).jpg	real	373.1	FourA	ThL	para	0.86	19.67	107	532.33		2	#N/A	#N/A
formal	C	31	6	R2	97	1	0	414	Treal（180）\Treal (97).jpg	real	581.34	TwoA	ThR	para	0.92	21.83	104	340		2	#N/A	#N/A
formal	C	32	6	L3	118	1	0	414	Treal（180）\Treal (118).jpg	real	407.93	ThreeA	ThL	para	0.86	22.67	109.5	408.33		1	#N/A	#N/A
formal	C	33	6	R3	53	1	0	414	Treal（180）\Treal (53).jpg	real	616.07	ThreeA	ThR	para	0.84	20.75	133	498		1	#N/A	#N/A
formal	C	41	6	NO	151	1	0	414	Treal（180）\Treal (151).jpg	real	512	NO	NO	NO	0.76	18.58	81	448.67		2	#N/A	#N/A
formal	C	42	6	R4	62	1	0	414	Treal（180）\Treal (62).jpg	real	650.9	FourA	ThR	para	0.82	23.33	92	340		1	#N/A	#N/A
formal	D	72	6	R2	59	1	0	414	Treal（180）\Treal (59).jpg	real	581.34	TwoA	ThR	para	0.72	20.83	101	356	90	2	#N/A	H
formal	D	75	6	NO	162	0	1	414	Treal（180）\Treal (162).jpg	real	512	NO	NO	NO	0.58	18.75	101	286.67	75	2	#N/A	L
formal	D	84	6	R3	51	0	1	414	Treal（180）\Treal (51).jpg	real	616.07	ThreeA	ThR	para	0.7	21.25	107	328	90	2	#N/A	H
formal	D	87	6	R3	86	1	0	414	Treal（180）\Treal (86).jpg	real	616.07	ThreeA	ThR	para	0.7	20.33	107	532.33	85	2	#N/A	H
formal	D	87	6	NO	180	1	0	414	Treal（180）\Treal (180).jpg	real	512	NO	NO	NO	0.7	20.33	107	532.33	85	2	#N/A	H
formal	D	92	6	NO	155	1	0	414	Treal（180）\Treal (155).jpg	real	512	NO	NO	NO	0.6	20.67	133	305.33	90	2	#N/A	L
formal	D	94	6	NO	176	1	0	414	Treal（180）\Treal (176).jpg	real	512	NO	NO	NO	0.72	20.67	107	661.33	90	2	#N/A	H
formal	D	94	6	NO	165	1	0	414	Treal（180）\Treal (165).jpg	real	512	NO	NO	NO	0.72	20.67	107	661.33	90	2	#N/A	H
formal	D	95	6	R3	77	1	0	414	Treal（180）\Treal (77).jpg	real	616.07	ThreeA	ThR	para	0.74	20.17	127	422.33	130	2	#N/A	H
formal	D	97	6	R2	59	1	0	414	Treal（180）\Treal (59).jpg	real	581.34	TwoA	ThR	para	0.72	21.42	120.5	402.33	100	2	#N/A	H
formal	D	99	6	NO	167	1	0	414	Treal（180）\Treal (167).jpg	real	512	NO	NO	NO	0.62	21.08	107	387.67	110	2	#N/A	L
formal	D	99	6	L2	94	0	1	414	Treal（180）\Treal (94).jpg	real	442.66	TwoA	ThL	para	0.62	21.08	107	387.67	110	2	#N/A	L
formal	M	155	6	L2	132	1	0	414	Treal（180）\Treal (132).jpg	real	442.66	TwoA	ThL	para	0.58	14.25	110	356		2	L	#N/A
formal	M	160	6	R2	37	1	0	414	Treal（180）\Treal (37).jpg	real	581.34	TwoA	ThR	para	0.6	13.83	108	375		2	L	#N/A
formal	M	161	6	NO	179	1	0	414	Treal（180）\Treal (179).jpg	real	512	NO	NO	NO	0.62	14.17	87	261		2	L	#N/A
formal	M	163	6	NO	178	1	0	414	Treal（180）\Treal (178).jpg	real	512	NO	NO	NO	0.76	13.17	101	515.67		2	H	#N/A
formal	C	11	6	R3	77	1	0	415	Treal（180）\Treal (77).jpg	real	616.07	ThreeA	ThR	para	0.82	21.5	109.5	636.67		2	#N/A	#N/A
formal	C	12	6	NO	170	1	0	415	Treal（180）\Treal (170).jpg	real	512	NO	NO	NO	0.9	21.75	133	512.67		2	#N/A	#N/A
formal	C	12	6	R4	65	1	0	415	Treal（180）\Treal (65).jpg	real	650.9	FourA	ThR	para	0.9	21.75	133	512.67		2	#N/A	#N/A
formal	C	12	6	R4	62	1	0	415	Treal（180）\Treal (62).jpg	real	650.9	FourA	ThR	para	0.9	21.75	133	512.67		2	#N/A	#N/A
formal	C	12	6	L3	126	1	0	415	Treal（180）\Treal (126).jpg	real	407.93	ThreeA	ThL	para	0.9	21.75	133	512.67		2	#N/A	#N/A
formal	C	12	6	R3	86	1	0	415	Treal（180）\Treal (86).jpg	real	616.07	ThreeA	ThR	para	0.9	21.75	133	512.67		2	#N/A	#N/A
formal	C	17	6	NO	160	1	0	415	Treal（180）\Treal (160).jpg	real	512	NO	NO	NO	0.86	19.67	107	532.33		2	#N/A	#N/A
formal	C	17	6	NO	170	1	0	415	Treal（180）\Treal (170).jpg	real	512	NO	NO	NO	0.86	19.67	107	532.33		2	#N/A	#N/A
formal	C	28	6	R2	74	1	0	415	Treal（180）\Treal (74).jpg	real	581.34	TwoA	ThR	para	0.9	19.5	133	543.33		1	#N/A	#N/A
formal	C	31	6	R4	123	1	0	415	Treal（180）\Treal (123).jpg	real	650.9	FourA	ThR	para	0.92	21.83	104	340		2	#N/A	#N/A
formal	C	31	6	NO	166	1	0	415	Treal（180）\Treal (166).jpg	real	512	NO	NO	NO	0.92	21.83	104	340		2	#N/A	#N/A
formal	C	31	6	NO	180	1	0	415	Treal（180）\Treal (180).jpg	real	512	NO	NO	NO	0.92	21.83	104	340		2	#N/A	#N/A
formal	C	34	6	NO	174	1	0	415	Treal（180）\Treal (174).jpg	real	512	NO	NO	NO	0.86	20.5	101	468		2	#N/A	#N/A
formal	C	36	6	R4	63	1	0	415	Treal（180）\Treal (63).jpg	real	650.9	FourA	ThR	para	0.82	20.17	92	565.33		2	#N/A	#N/A
formal	C	42	6	NO	170	1	0	415	Treal（180）\Treal (170).jpg	real	512	NO	NO	NO	0.82	23.33	92	340		1	#N/A	#N/A
formal	C	43	6	R3	17	1	0	415	Treal（180）\Treal (17).jpg	real	616.07	ThreeA	ThR	para	0.82	19.33	109.5	478.67		2	#N/A	#N/A
formal	C	43	6	L4	11	1	0	415	Treal（180）\Treal (11).jpg	real	373.1	FourA	ThL	para	0.82	19.33	109.5	478.67		2	#N/A	#N/A
formal	D	103	6	NO	154	1	0	415	Treal（180）\Treal (154).jpg	real	512	NO	NO	NO	0.6	23.5	87	188.67	110	1	#N/A	L
formal	D	112	6	R4	1	1	0	415	Treal（180）\Treal (1).jpg	real	650.9	FourA	ThR	para	0.56	20.5	97	269.33	114	2	#N/A	L
formal	D	112	6	NO	148	1	0	415	Treal（180）\Treal (148).jpg	real	512	NO	NO	NO	0.56	20.5	97	269.33	114	2	#N/A	L
formal	D	115	6	L2	20	1	0	415	Treal（180）\Treal (20).jpg	real	442.66	TwoA	ThL	para	0.68	21.17	80	401.67	100	1	#N/A	H
formal	D	78	6	L4	25	1	0	415	Treal（180）\Treal (25).jpg	real	373.1	FourA	ThL	para	0.7	21.67	97	166.67	100	1	#N/A	H
formal	D	84	6	R3	80	1	0	415	Treal（180）\Treal (80).jpg	real	616.07	ThreeA	ThR	para	0.7	21.25	107	328	90	2	#N/A	H
formal	D	87	6	L4	21	1	0	415	Treal（180）\Treal (21).jpg	real	373.1	FourA	ThL	para	0.7	20.33	107	532.33	85	2	#N/A	H
formal	D	90	6	L2	77	1	0	415	Treal（180）\Treal (77).jpg	real	442.66	TwoA	ThL	para	0.7	22.58	133	200.67	120	1	#N/A	H
formal	D	94	6	NO	160	1	0	415	Treal（180）\Treal (160).jpg	real	512	NO	NO	NO	0.72	20.67	107	661.33	90	2	#N/A	H
formal	D	94	6	L4	61	1	0	415	Treal（180）\Treal (61).jpg	real	373.1	FourA	ThL	para	0.72	20.67	107	661.33	90	2	#N/A	H
formal	M	141	6	R2	97	1	0	415	Treal（180）\Treal (97).jpg	real	581.34	TwoA	ThR	para	0.6	14.25	104	493.67		2	L	#N/A
formal	C	11	6	L4	21	1	0	416	Treal（180）\Treal (21).jpg	real	373.1	FourA	ThL	para	0.82	21.5	109.5	636.67		2	#N/A	#N/A
formal	C	11	6	L4	40	0	1	416	Treal（180）\Treal (40).jpg	real	373.1	FourA	ThL	para	0.82	21.5	109.5	636.67		2	#N/A	#N/A
formal	C	12	6	L4	11	1	0	416	Treal（180）\Treal (11).jpg	real	373.1	FourA	ThL	para	0.9	21.75	133	512.67		2	#N/A	#N/A
formal	C	12	6	R4	94	1	0	416	Treal（180）\Treal (94).jpg	real	650.9	FourA	ThR	para	0.9	21.75	133	512.67		2	#N/A	#N/A
formal	C	12	6	NO	173	1	0	416	Treal（180）\Treal (173).jpg	real	512	NO	NO	NO	0.9	21.75	133	512.67		2	#N/A	#N/A
formal	C	14	6	NO	154	1	0	416	Treal（180）\Treal (154).jpg	real	512	NO	NO	NO	0.86	22.17	81	635		1	#N/A	#N/A
formal	C	42	6	R4	119	1	0	416	Treal（180）\Treal (119).jpg	real	650.9	FourA	ThR	para	0.82	23.33	92	340		1	#N/A	#N/A
formal	C	43	6	R4	101	1	0	416	Treal（180）\Treal (101).jpg	real	650.9	FourA	ThR	para	0.82	19.33	109.5	478.67		2	#N/A	#N/A
formal	D	104	6	R3	97	1	0	416	Treal（180）\Treal (97).jpg	real	616.07	ThreeA	ThR	para	0.64	22.67	120.5	403.67	110	1	#N/A	L
formal	D	113	6	NO	147	1	0	416	Treal（180）\Treal (147).jpg	real	512	NO	NO	NO	0.7	20.5	127	417	115	1	#N/A	H
formal	D	60	6	R4	99	1	0	416	Treal（180）\Treal (99).jpg	real	650.9	FourA	ThR	para	0.72	20.92	109.5	405.67	105	2	#N/A	H
formal	D	68	6	NO	149	1	0	416	Treal（180）\Treal (149).jpg	real	512	NO	NO	NO	0.72	19.92	109.5	174.67	100	1	#N/A	H
formal	D	77	6	NO	161	0	1	416	Treal（180）\Treal (161).jpg	real	512	NO	NO	NO	0.64	20.08	92	464	120	1	#N/A	L
formal	D	78	6	L4	71	1	0	416	Treal（180）\Treal (71).jpg	real	373.1	FourA	ThL	para	0.7	21.67	97	166.67	100	1	#N/A	H
formal	D	84	6	L2	15	1	0	416	Treal（180）\Treal (15).jpg	real	442.66	TwoA	ThL	para	0.7	21.25	107	328	90	2	#N/A	H
formal	D	92	6	NO	147	1	0	416	Treal（180）\Treal (147).jpg	real	512	NO	NO	NO	0.6	20.67	133	305.33	90	2	#N/A	L
formal	D	97	6	NO	152	1	0	416	Treal（180）\Treal (152).jpg	real	512	NO	NO	NO	0.72	21.42	120.5	402.33	100	2	#N/A	H
formal	D	97	6	R2	65	1	0	416	Treal（180）\Treal (65).jpg	real	581.34	TwoA	ThR	para	0.72	21.42	120.5	402.33	100	2	#N/A	H
formal	M	133	6	NO	168	1	0	416	Treal（180）\Treal (168).jpg	real	512	NO	NO	NO	0.76	13.83	114	392.67		1	H	#N/A
formal	M	156	6	L4	111	1	0	416	Treal（180）\Treal (111).jpg	real	373.1	FourA	ThL	para	0.73	15.5	91.5	289.33		2	H	#N/A
formal	M	163	6	R2	137	1	0	416	Treal（180）\Treal (137).jpg	real	581.34	TwoA	ThR	para	0.76	13.17	101	515.67		2	H	#N/A
formal	M	163	6	L2	75	1	0	416	Treal（180）\Treal (75).jpg	real	442.66	TwoA	ThL	para	0.76	13.17	101	515.67		2	H	#N/A
formal	M	163	6	NO	152	0	1	416	Treal（180）\Treal (152).jpg	real	512	NO	NO	NO	0.76	13.17	101	515.67		2	H	#N/A
formal	C	11	6	NO	161	1	0	417	Treal（180）\Treal (161).jpg	real	512	NO	NO	NO	0.82	21.5	109.5	636.67		2	#N/A	#N/A
formal	C	12	6	NO	167	1	0	417	Treal（180）\Treal (167).jpg	real	512	NO	NO	NO	0.9	21.75	133	512.67		2	#N/A	#N/A
formal	C	13	6	R3	50	1	0	417	Treal（180）\Treal (50).jpg	real	616.07	ThreeA	ThR	para	0.92	21.92	97	389		2	#N/A	#N/A
formal	C	29	6	R3	49	1	0	417	Treal（180）\Treal (49).jpg	real	616.07	ThreeA	ThR	para	0.9	20.58	109.5	433		1	#N/A	#N/A
formal	C	29	6	NO	170	1	0	417	Treal（180）\Treal (170).jpg	real	512	NO	NO	NO	0.9	20.58	109.5	433		1	#N/A	#N/A
formal	C	42	6	L3	9	1	0	417	Treal（180）\Treal (9).jpg	real	407.93	ThreeA	ThL	para	0.82	23.33	92	340		1	#N/A	#N/A
formal	C	48	6	R4	55	1	0	417	Treal（180）\Treal (55).jpg	real	650.9	FourA	ThR	para	0.84	19.08	101	399.67		2	#N/A	#N/A
formal	D	106	6	NO	174	1	0	417	Treal（180）\Treal (174).jpg	real	512	NO	NO	NO	0.64	18.5	84.5	404.67	89	2	#N/A	L
formal	D	107	6	L4	54	1	0	417	Treal（180）\Treal (54).jpg	real	373.1	FourA	ThL	para	0.76	19.08	125.5	340	110	2	#N/A	H
formal	D	60	6	L4	35	1	0	417	Treal（180）\Treal (35).jpg	real	373.1	FourA	ThL	para	0.72	20.92	109.5	405.67	105	2	#N/A	H
formal	D	78	6	L4	132	1	0	417	Treal（180）\Treal (132).jpg	real	373.1	FourA	ThL	para	0.7	21.67	97	166.67	100	1	#N/A	H
formal	D	84	6	R3	45	1	0	417	Treal（180）\Treal (45).jpg	real	616.07	ThreeA	ThR	para	0.7	21.25	107	328	90	2	#N/A	H
formal	D	90	6	L3	93	1	0	417	Treal（180）\Treal (93).jpg	real	407.93	ThreeA	ThL	para	0.7	22.58	133	200.67	120	1	#N/A	H
formal	M	134	6	NO	179	1	0	417	Treal（180）\Treal (179).jpg	real	512	NO	NO	NO	0.62	13.75	100	375		1	L	#N/A
formal	M	156	6	R4	133	1	0	417	Treal（180）\Treal (133).jpg	real	650.9	FourA	ThR	para	0.73	15.5	91.5	289.33		2	H	#N/A
formal	M	156	6	L3	41	1	0	417	Treal（180）\Treal (41).jpg	real	407.93	ThreeA	ThL	para	0.73	15.5	91.5	289.33		2	H	#N/A
formal	M	162	6	R4	56	0	1	417	Treal（180）\Treal (56).jpg	real	650.9	FourA	ThR	para	0.6	14.08	90	212.33		2	L	#N/A
formal	M	163	6	NO	177	1	0	417	Treal（180）\Treal (177).jpg	real	512	NO	NO	NO	0.76	13.17	101	515.67		2	H	#N/A
formal	C	11	6	L3	121	1	0	418	Treal（180）\Treal (121).jpg	real	407.93	ThreeA	ThL	para	0.82	21.5	109.5	636.67		2	#N/A	#N/A
formal	C	11	6	R4	44	1	0	418	Treal（180）\Treal (44).jpg	real	650.9	FourA	ThR	para	0.82	21.5	109.5	636.67		2	#N/A	#N/A
formal	C	11	6	L4	129	1	0	418	Treal（180）\Treal (129).jpg	real	373.1	FourA	ThL	para	0.82	21.5	109.5	636.67		2	#N/A	#N/A
formal	C	12	6	NO	154	1	0	418	Treal（180）\Treal (154).jpg	real	512	NO	NO	NO	0.9	21.75	133	512.67		2	#N/A	#N/A
formal	C	13	6	R4	2	1	0	418	Treal（180）\Treal (2).jpg	real	650.9	FourA	ThR	para	0.92	21.92	97	389		2	#N/A	#N/A
formal	C	14	6	NO	180	1	0	418	Treal（180）\Treal (180).jpg	real	512	NO	NO	NO	0.86	22.17	81	635		1	#N/A	#N/A
formal	C	23	6	NO	170	1	0	418	Treal（180）\Treal (170).jpg	real	512	NO	NO	NO	0.82	18.83	86	531		1	#N/A	#N/A
formal	C	31	6	NO	163	1	0	418	Treal（180）\Treal (163).jpg	real	512	NO	NO	NO	0.92	21.83	104	340		2	#N/A	#N/A
formal	C	32	6	R4	49	1	0	418	Treal（180）\Treal (49).jpg	real	650.9	FourA	ThR	para	0.86	22.67	109.5	408.33		1	#N/A	#N/A
formal	C	33	6	R3	68	1	0	418	Treal（180）\Treal (68).jpg	real	616.07	ThreeA	ThR	para	0.84	20.75	133	498		1	#N/A	#N/A
formal	C	34	6	NO	167	1	0	418	Treal（180）\Treal (167).jpg	real	512	NO	NO	NO	0.86	20.5	101	468		2	#N/A	#N/A
formal	C	46	6	L2	136	0	1	418	Treal（180）\Treal (136).jpg	real	442.66	TwoA	ThL	para	0.88	20.42	104	364.67		1	#N/A	#N/A
formal	D	112	6	L3	97	1	0	418	Treal（180）\Treal (97).jpg	real	407.93	ThreeA	ThL	para	0.56	20.5	97	269.33	114	2	#N/A	L
formal	D	60	6	L2	126	1	0	418	Treal（180）\Treal (126).jpg	real	442.66	TwoA	ThL	para	0.72	20.92	109.5	405.67	105	2	#N/A	H
formal	D	63	6	NO	157	1	0	418	Treal（180）\Treal (157).jpg	real	512	NO	NO	NO	0.62	19.67	81	264.67	95	2	#N/A	L
formal	D	68	6	L3	113	1	0	418	Treal（180）\Treal (113).jpg	real	407.93	ThreeA	ThL	para	0.72	19.92	109.5	174.67	100	1	#N/A	H
formal	D	72	6	L4	101	1	0	418	Treal（180）\Treal (101).jpg	real	373.1	FourA	ThL	para	0.72	20.83	101	356	90	2	#N/A	H
formal	D	78	6	NO	172	1	0	418	Treal（180）\Treal (172).jpg	real	512	NO	NO	NO	0.7	21.67	97	166.67	100	1	#N/A	H
formal	D	78	6	R3	16	1	0	418	Treal（180）\Treal (16).jpg	real	616.07	ThreeA	ThR	para	0.7	21.67	97	166.67	100	1	#N/A	H
formal	D	90	6	L2	20	1	0	418	Treal（180）\Treal (20).jpg	real	442.66	TwoA	ThL	para	0.7	22.58	133	200.67	120	1	#N/A	H
formal	D	94	6	L2	24	1	0	418	Treal（180）\Treal (24).jpg	real	442.66	TwoA	ThL	para	0.72	20.67	107	661.33	90	2	#N/A	H
formal	D	97	6	NO	169	1	0	418	Treal（180）\Treal (169).jpg	real	512	NO	NO	NO	0.72	21.42	120.5	402.33	100	2	#N/A	H
formal	M	132	6	L2	54	1	0	418	Treal（180）\Treal (54).jpg	real	442.66	TwoA	ThL	para	0.65	13.83	98	332		1	H	#N/A
formal	C	12	6	R2	16	1	0	419	Treal（180）\Treal (16).jpg	real	581.34	TwoA	ThR	para	0.9	21.75	133	512.67		2	#N/A	#N/A
formal	C	13	6	L4	44	1	0	419	Treal（180）\Treal (44).jpg	real	373.1	FourA	ThL	para	0.92	21.92	97	389		2	#N/A	#N/A
formal	C	31	6	R3	127	1	0	419	Treal（180）\Treal (127).jpg	real	616.07	ThreeA	ThR	para	0.92	21.83	104	340		2	#N/A	#N/A
formal	C	32	6	R4	140	1	0	419	Treal（180）\Treal (140).jpg	real	650.9	FourA	ThR	para	0.86	22.67	109.5	408.33		1	#N/A	#N/A
formal	C	33	6	NO	166	1	0	419	Treal（180）\Treal (166).jpg	real	512	NO	NO	NO	0.84	20.75	133	498		1	#N/A	#N/A
formal	C	41	6	NO	179	1	0	419	Treal（180）\Treal (179).jpg	real	512	NO	NO	NO	0.76	18.58	81	448.67		2	#N/A	#N/A
formal	C	42	6	R4	144	1	0	419	Treal（180）\Treal (144).jpg	real	650.9	FourA	ThR	para	0.82	23.33	92	340		1	#N/A	#N/A
formal	C	42	6	R2	122	1	0	419	Treal（180）\Treal (122).jpg	real	581.34	TwoA	ThR	para	0.82	23.33	92	340		1	#N/A	#N/A
formal	C	46	6	L3	105	1	0	419	Treal（180）\Treal (105).jpg	real	407.93	ThreeA	ThL	para	0.88	20.42	104	364.67		1	#N/A	#N/A
formal	D	68	6	R2	23	1	0	419	Treal（180）\Treal (23).jpg	real	581.34	TwoA	ThR	para	0.72	19.92	109.5	174.67	100	1	#N/A	H
formal	D	68	6	NO	152	1	0	419	Treal（180）\Treal (152).jpg	real	512	NO	NO	NO	0.72	19.92	109.5	174.67	100	1	#N/A	H
formal	D	72	6	R4	63	1	0	419	Treal（180）\Treal (63).jpg	real	650.9	FourA	ThR	para	0.72	20.83	101	356	90	2	#N/A	H
formal	D	84	6	R4	83	1	0	419	Treal（180）\Treal (83).jpg	real	650.9	FourA	ThR	para	0.7	21.25	107	328	90	2	#N/A	H
formal	D	94	6	NO	156	1	0	419	Treal（180）\Treal (156).jpg	real	512	NO	NO	NO	0.72	20.67	107	661.33	90	2	#N/A	H
formal	M	133	6	R4	102	1	0	419	Treal（180）\Treal (102).jpg	real	650.9	FourA	ThR	para	0.76	13.83	114	392.67		1	H	#N/A
formal	M	133	6	L4	36	1	0	419	Treal（180）\Treal (36).jpg	real	373.1	FourA	ThL	para	0.76	13.83	114	392.67		1	H	#N/A
formal	M	150	6	R2	50	0	1	419	Treal（180）\Treal (50).jpg	real	581.34	TwoA	ThR	para	0.72	14.67	98	307.33		2	H	#N/A
formal	M	151	6	NO	174	1	0	419	Treal（180）\Treal (174).jpg	real	512	NO	NO	NO	0.64	13.25	114	161.33		2	L	#N/A
formal	M	163	6	NO	151	1	0	419	Treal（180）\Treal (151).jpg	real	512	NO	NO	NO	0.76	13.17	101	515.67		2	H	#N/A
formal	M	168	6	NO	168	1	0	419	Treal（180）\Treal (168).jpg	real	512	NO	NO	NO	0.64	15.42	102	290.67		2	L	#N/A
formal	M	182	6	NO	171	1	0	419	Treal（180）\Treal (171).jpg	real	512	NO	NO	NO	0.62	13.25	104.5	363.67		2	L	#N/A
formal	C	11	6	L3	111	1	0	420	Treal（180）\Treal (111).jpg	real	407.93	ThreeA	ThL	para	0.82	21.5	109.5	636.67		2	#N/A	#N/A
formal	C	11	6	L4	28	1	0	420	Treal（180）\Treal (28).jpg	real	373.1	FourA	ThL	para	0.82	21.5	109.5	636.67		2	#N/A	#N/A
formal	C	12	6	L2	4	1	0	420	Treal（180）\Treal (4).jpg	real	442.66	TwoA	ThL	para	0.9	21.75	133	512.67		2	#N/A	#N/A
formal	C	13	6	R3	60	1	0	420	Treal（180）\Treal (60).jpg	real	616.07	ThreeA	ThR	para	0.92	21.92	97	389		2	#N/A	#N/A
formal	C	13	6	R2	91	1	0	420	Treal（180）\Treal (91).jpg	real	581.34	TwoA	ThR	para	0.92	21.92	97	389		2	#N/A	#N/A
formal	C	17	6	NO	177	1	0	420	Treal（180）\Treal (177).jpg	real	512	NO	NO	NO	0.86	19.67	107	532.33		2	#N/A	#N/A
formal	C	42	6	R3	4	1	0	420	Treal（180）\Treal (4).jpg	real	616.07	ThreeA	ThR	para	0.82	23.33	92	340		1	#N/A	#N/A
formal	D	68	6	NO	151	1	0	420	Treal（180）\Treal (151).jpg	real	512	NO	NO	NO	0.72	19.92	109.5	174.67	100	1	#N/A	H
formal	D	77	6	NO	174	1	0	420	Treal（180）\Treal (174).jpg	real	512	NO	NO	NO	0.64	20.08	92	464	120	1	#N/A	L
formal	D	78	6	NO	171	1	0	420	Treal（180）\Treal (171).jpg	real	512	NO	NO	NO	0.7	21.67	97	166.67	100	1	#N/A	H
formal	D	90	6	R2	29	1	0	420	Treal（180）\Treal (29).jpg	real	581.34	TwoA	ThR	para	0.7	22.58	133	200.67	120	1	#N/A	H
formal	D	92	6	NO	164	1	0	420	Treal（180）\Treal (164).jpg	real	512	NO	NO	NO	0.6	20.67	133	305.33	90	2	#N/A	L
formal	D	94	6	R4	121	1	0	420	Treal（180）\Treal (121).jpg	real	650.9	FourA	ThR	para	0.72	20.67	107	661.33	90	2	#N/A	H
formal	D	99	6	R2	32	1	0	420	Treal（180）\Treal (32).jpg	real	581.34	TwoA	ThR	para	0.62	21.08	107	387.67	110	2	#N/A	L
formal	M	143	6	NO	152	1	0	420	Treal（180）\Treal (152).jpg	real	512	NO	NO	NO	0.64	14	97	403.33		1	L	#N/A
formal	M	146	6	L3	45	1	0	420	Treal（180）\Treal (45).jpg	real	407.93	ThreeA	ThL	para	0.7	14.17	106	255		1	H	#N/A
formal	M	156	6	R3	26	1	0	420	Treal（180）\Treal (26).jpg	real	616.07	ThreeA	ThR	para	0.73	15.5	91.5	289.33		2	H	#N/A
formal	M	161	6	R3	97	1	0	420	Treal（180）\Treal (97).jpg	real	616.07	ThreeA	ThR	para	0.62	14.17	87	261		2	L	#N/A
formal	M	163	6	NO	163	1	0	420	Treal（180）\Treal (163).jpg	real	512	NO	NO	NO	0.76	13.17	101	515.67		2	H	#N/A
formal	M	163	6	L3	5	1	0	420	Treal（180）\Treal (5).jpg	real	407.93	ThreeA	ThL	para	0.76	13.17	101	515.67		2	H	#N/A
formal	M	168	6	NO	154	1	0	420	Treal（180）\Treal (154).jpg	real	512	NO	NO	NO	0.64	15.42	102	290.67		2	L	#N/A
formal	C	12	6	R4	96	1	0	421	Treal（180）\Treal (96).jpg	real	650.9	FourA	ThR	para	0.9	21.75	133	512.67		2	#N/A	#N/A
formal	C	12	6	NO	145	1	0	421	Treal（180）\Treal (145).jpg	real	512	NO	NO	NO	0.9	21.75	133	512.67		2	#N/A	#N/A
formal	C	28	6	L2	98	1	0	421	Treal（180）\Treal (98).jpg	real	442.66	TwoA	ThL	para	0.9	19.5	133	543.33		1	#N/A	#N/A
formal	C	42	6	R3	17	1	0	421	Treal（180）\Treal (17).jpg	real	616.07	ThreeA	ThR	para	0.82	23.33	92	340		1	#N/A	#N/A
formal	D	106	6	R2	26	1	0	421	Treal（180）\Treal (26).jpg	real	581.34	TwoA	ThR	para	0.64	18.5	84.5	404.67	89	2	#N/A	L
formal	D	115	6	L2	43	1	0	421	Treal（180）\Treal (43).jpg	real	442.66	TwoA	ThL	para	0.68	21.17	80	401.67	100	1	#N/A	H
formal	D	115	6	R3	40	1	0	421	Treal（180）\Treal (40).jpg	real	616.07	ThreeA	ThR	para	0.68	21.17	80	401.67	100	1	#N/A	H
formal	D	68	6	NO	148	1	0	421	Treal（180）\Treal (148).jpg	real	512	NO	NO	NO	0.72	19.92	109.5	174.67	100	1	#N/A	H
formal	D	77	6	NO	173	1	0	421	Treal（180）\Treal (173).jpg	real	512	NO	NO	NO	0.64	20.08	92	464	120	1	#N/A	L
formal	D	78	6	L2	77	1	0	421	Treal（180）\Treal (77).jpg	real	442.66	TwoA	ThL	para	0.7	21.67	97	166.67	100	1	#N/A	H
formal	D	84	6	R4	52	1	0	421	Treal（180）\Treal (52).jpg	real	650.9	FourA	ThR	para	0.7	21.25	107	328	90	2	#N/A	H
formal	D	84	6	L4	94	1	0	421	Treal（180）\Treal (94).jpg	real	373.1	FourA	ThL	para	0.7	21.25	107	328	90	2	#N/A	H
formal	D	87	6	R2	96	1	0	421	Treal（180）\Treal (96).jpg	real	581.34	TwoA	ThR	para	0.7	20.33	107	532.33	85	2	#N/A	H
formal	D	87	6	NO	145	1	0	421	Treal（180）\Treal (145).jpg	real	512	NO	NO	NO	0.7	20.33	107	532.33	85	2	#N/A	H
formal	D	90	6	R3	53	1	0	421	Treal（180）\Treal (53).jpg	real	616.07	ThreeA	ThR	para	0.7	22.58	133	200.67	120	1	#N/A	H
formal	D	95	6	NO	176	1	0	421	Treal（180）\Treal (176).jpg	real	512	NO	NO	NO	0.74	20.17	127	422.33	130	2	#N/A	H
formal	M	132	6	L2	61	1	0	421	Treal（180）\Treal (61).jpg	real	442.66	TwoA	ThL	para	0.65	13.83	98	332		1	H	#N/A
formal	M	133	6	R2	6	1	0	421	Treal（180）\Treal (6).jpg	real	581.34	TwoA	ThR	para	0.76	13.83	114	392.67		1	H	#N/A
formal	M	141	6	NO	153	1	0	421	Treal（180）\Treal (153).jpg	real	512	NO	NO	NO	0.6	14.25	104	493.67		2	L	#N/A
formal	M	165	6	L4	54	1	0	421	Treal（180）\Treal (54).jpg	real	373.1	FourA	ThL	para	0.66	14	110	532.33		2	H	#N/A
formal	D	69	6	R4	4	1	0	421	Treal（180）\Treal (4).jpg	real	650.9	FourA	ThR	para	0.78	21.33	127	465.33	95	1	#N/A	H
formal	C	12	6	R3	107	1	0	422	Treal（180）\Treal (107).jpg	real	616.07	ThreeA	ThR	para	0.9	21.75	133	512.67		2	#N/A	#N/A
formal	C	12	6	R4	55	1	0	422	Treal（180）\Treal (55).jpg	real	650.9	FourA	ThR	para	0.9	21.75	133	512.67		2	#N/A	#N/A
formal	C	12	6	R4	103	1	0	422	Treal（180）\Treal (103).jpg	real	650.9	FourA	ThR	para	0.9	21.75	133	512.67		2	#N/A	#N/A
formal	C	16	6	NO	174	1	0	422	Treal（180）\Treal (174).jpg	real	512	NO	NO	NO	0.88	21.67	92	348		2	#N/A	#N/A
formal	C	17	6	L2	10	1	0	422	Treal（180）\Treal (10).jpg	real	442.66	TwoA	ThL	para	0.86	19.67	107	532.33		2	#N/A	#N/A
formal	C	29	6	R3	61	1	0	422	Treal（180）\Treal (61).jpg	real	616.07	ThreeA	ThR	para	0.9	20.58	109.5	433		1	#N/A	#N/A
formal	C	33	6	L2	48	1	0	422	Treal（180）\Treal (48).jpg	real	442.66	TwoA	ThL	para	0.84	20.75	133	498		1	#N/A	#N/A
formal	C	46	6	NO	157	1	0	422	Treal（180）\Treal (157).jpg	real	512	NO	NO	NO	0.88	20.42	104	364.67		1	#N/A	#N/A
formal	D	108	6	NO	160	1	0	422	Treal（180）\Treal (160).jpg	real	512	NO	NO	NO	0.7	19.42	104	470.33	90	1	#N/A	H
formal	D	112	6	NO	145	1	0	422	Treal（180）\Treal (145).jpg	real	512	NO	NO	NO	0.56	20.5	97	269.33	114	2	#N/A	L
formal	D	112	6	L2	55	1	0	422	Treal（180）\Treal (55).jpg	real	442.66	TwoA	ThL	para	0.56	20.5	97	269.33	114	2	#N/A	L
formal	D	63	6	R2	119	1	0	422	Treal（180）\Treal (119).jpg	real	581.34	TwoA	ThR	para	0.62	19.67	81	264.67	95	2	#N/A	L
formal	D	65	6	NO	178	1	0	422	Treal（180）\Treal (178).jpg	real	512	NO	NO	NO	0.68	18.75	114	400	100	2	#N/A	H
formal	D	72	6	R4	102	1	0	422	Treal（180）\Treal (102).jpg	real	650.9	FourA	ThR	para	0.72	20.83	101	356	90	2	#N/A	H
formal	D	73	6	NO	159	1	0	422	Treal（180）\Treal (159).jpg	real	512	NO	NO	NO	0.74	19.08	86	323.67	77	2	#N/A	H
formal	D	84	6	L3	132	1	0	422	Treal（180）\Treal (132).jpg	real	407.93	ThreeA	ThL	para	0.7	21.25	107	328	90	2	#N/A	H
formal	D	87	6	NO	151	1	0	422	Treal（180）\Treal (151).jpg	real	512	NO	NO	NO	0.7	20.33	107	532.33	85	2	#N/A	H
formal	D	92	6	NO	178	1	0	422	Treal（180）\Treal (178).jpg	real	512	NO	NO	NO	0.6	20.67	133	305.33	90	2	#N/A	L
formal	D	99	6	R2	137	1	0	422	Treal（180）\Treal (137).jpg	real	581.34	TwoA	ThR	para	0.62	21.08	107	387.67	110	2	#N/A	L
formal	M	130	6	NO	175	1	0	422	Treal（180）\Treal (175).jpg	real	512	NO	NO	NO	0.62	15.33	102	380.67		1	L	#N/A
formal	M	137	6	R3	126	1	0	422	Treal（180）\Treal (126).jpg	real	616.07	ThreeA	ThR	para	0.64	14.08	111	419.33		1	L	#N/A
formal	C	11	6	L3	80	1	0	423	Treal（180）\Treal (80).jpg	real	407.93	ThreeA	ThL	para	0.82	21.5	109.5	636.67		2	#N/A	#N/A
formal	C	12	6	R3	26	1	0	423	Treal（180）\Treal (26).jpg	real	616.07	ThreeA	ThR	para	0.9	21.75	133	512.67		2	#N/A	#N/A
formal	C	12	6	L3	43	1	0	423	Treal（180）\Treal (43).jpg	real	407.93	ThreeA	ThL	para	0.9	21.75	133	512.67		2	#N/A	#N/A
formal	C	13	6	L4	97	1	0	423	Treal（180）\Treal (97).jpg	real	373.1	FourA	ThL	para	0.92	21.92	97	389		2	#N/A	#N/A
formal	C	13	6	R2	107	1	0	423	Treal（180）\Treal (107).jpg	real	581.34	TwoA	ThR	para	0.92	21.92	97	389		2	#N/A	#N/A
formal	C	21	6	R4	83	1	0	423	Treal（180）\Treal (83).jpg	real	650.9	FourA	ThR	para	0.9	21.17	101	532.33		2	#N/A	#N/A
formal	C	24	6	NO	157	1	0	423	Treal（180）\Treal (157).jpg	real	512	NO	NO	NO	0.92	19.92	127	499.67		1	#N/A	#N/A
formal	C	28	6	NO	179	1	0	423	Treal（180）\Treal (179).jpg	real	512	NO	NO	NO	0.9	19.5	133	543.33		1	#N/A	#N/A
formal	C	32	6	L2	48	1	0	423	Treal（180）\Treal (48).jpg	real	442.66	TwoA	ThL	para	0.86	22.67	109.5	408.33		1	#N/A	#N/A
formal	C	37	6	L2	63	0	1	423	Treal（180）\Treal (63).jpg	real	442.66	TwoA	ThL	para	0.88	20.83	107	573.67		2	#N/A	#N/A
formal	C	40	6	NO	170	1	0	423	Treal（180）\Treal (170).jpg	real	512	NO	NO	NO	0.9	19.58	87	650.67		2	#N/A	#N/A
formal	C	42	6	R3	28	1	0	423	Treal（180）\Treal (28).jpg	real	616.07	ThreeA	ThR	para	0.82	23.33	92	340		1	#N/A	#N/A
formal	C	42	6	R4	55	1	0	423	Treal（180）\Treal (55).jpg	real	650.9	FourA	ThR	para	0.82	23.33	92	340		1	#N/A	#N/A
formal	D	115	6	NO	168	1	0	423	Treal（180）\Treal (168).jpg	real	512	NO	NO	NO	0.68	21.17	80	401.67	100	1	#N/A	H
formal	D	72	6	L4	114	1	0	423	Treal（180）\Treal (114).jpg	real	373.1	FourA	ThL	para	0.72	20.83	101	356	90	2	#N/A	H
formal	D	72	6	R3	128	1	0	423	Treal（180）\Treal (128).jpg	real	616.07	ThreeA	ThR	para	0.72	20.83	101	356	90	2	#N/A	H
formal	D	75	6	NO	173	0	1	423	Treal（180）\Treal (173).jpg	real	512	NO	NO	NO	0.58	18.75	101	286.67	75	2	#N/A	L
formal	D	77	6	NO	153	1	0	423	Treal（180）\Treal (153).jpg	real	512	NO	NO	NO	0.64	20.08	92	464	120	1	#N/A	L
formal	D	78	6	R2	87	1	0	423	Treal（180）\Treal (87).jpg	real	581.34	TwoA	ThR	para	0.7	21.67	97	166.67	100	1	#N/A	H
formal	D	78	6	NO	169	1	0	423	Treal（180）\Treal (169).jpg	real	512	NO	NO	NO	0.7	21.67	97	166.67	100	1	#N/A	H
formal	D	94	6	R2	132	1	0	423	Treal（180）\Treal (132).jpg	real	581.34	TwoA	ThR	para	0.72	20.67	107	661.33	90	2	#N/A	H
formal	M	139	6	R3	101	1	0	423	Treal（180）\Treal (101).jpg	real	616.07	ThreeA	ThR	para	0.56	13.67	127	336.67		2	L	#N/A
formal	M	139	6	R4	103	1	0	423	Treal（180）\Treal (103).jpg	real	650.9	FourA	ThR	para	0.56	13.67	127	336.67		2	L	#N/A
formal	M	145	6	NO	145	1	0	423	Treal（180）\Treal (145).jpg	real	512	NO	NO	NO	0.56	13.83	86	393.33		2	L	#N/A
formal	M	158	6	L4	34	1	0	423	Treal（180）\Treal (34).jpg	real	373.1	FourA	ThL	para	0.76	13.5	127	312.67		2	H	#N/A
formal	M	161	6	R2	78	1	0	423	Treal（180）\Treal (78).jpg	real	581.34	TwoA	ThR	para	0.62	14.17	87	261		2	L	#N/A
formal	M	163	6	R3	97	1	0	423	Treal（180）\Treal (97).jpg	real	616.07	ThreeA	ThR	para	0.76	13.17	101	515.67		2	H	#N/A
formal	M	169	6	NO	150	1	0	423	Treal（180）\Treal (150).jpg	real	512	NO	NO	NO	0.9	14.42	97	477.67		2	H	#N/A
formal	D	69	6	NO	178	1	0	423	Treal（180）\Treal (178).jpg	real	512	NO	NO	NO	0.78	21.33	127	465.33	95	1	#N/A	H
formal	C	11	6	L2	10	1	0	424	Treal（180）\Treal (10).jpg	real	442.66	TwoA	ThL	para	0.82	21.5	109.5	636.67		2	#N/A	#N/A
formal	C	11	6	L2	110	1	0	424	Treal（180）\Treal (110).jpg	real	442.66	TwoA	ThL	para	0.82	21.5	109.5	636.67		2	#N/A	#N/A
formal	C	12	6	R4	42	1	0	424	Treal（180）\Treal (42).jpg	real	650.9	FourA	ThR	para	0.9	21.75	133	512.67		2	#N/A	#N/A
formal	C	12	6	NO	157	1	0	424	Treal（180）\Treal (157).jpg	real	512	NO	NO	NO	0.9	21.75	133	512.67		2	#N/A	#N/A
formal	C	12	6	L4	52	1	0	424	Treal（180）\Treal (52).jpg	real	373.1	FourA	ThL	para	0.9	21.75	133	512.67		2	#N/A	#N/A
formal	C	13	6	L2	17	1	0	424	Treal（180）\Treal (17).jpg	real	442.66	TwoA	ThL	para	0.92	21.92	97	389		2	#N/A	#N/A
formal	C	22	6	R4	126	1	0	424	Treal（180）\Treal (126).jpg	real	650.9	FourA	ThR	para	0.8	20.5	109.5	452.67		2	#N/A	#N/A
formal	C	32	6	NO	152	1	0	424	Treal（180）\Treal (152).jpg	real	512	NO	NO	NO	0.86	22.67	109.5	408.33		1	#N/A	#N/A
formal	C	32	6	R2	107	1	0	424	Treal（180）\Treal (107).jpg	real	581.34	TwoA	ThR	para	0.86	22.67	109.5	408.33		1	#N/A	#N/A
formal	C	33	6	NO	158	1	0	424	Treal（180）\Treal (158).jpg	real	512	NO	NO	NO	0.84	20.75	133	498		1	#N/A	#N/A
formal	C	42	6	NO	154	1	0	424	Treal（180）\Treal (154).jpg	real	512	NO	NO	NO	0.82	23.33	92	340		1	#N/A	#N/A
formal	D	107	6	L4	44	1	0	424	Treal（180）\Treal (44).jpg	real	373.1	FourA	ThL	para	0.76	19.08	125.5	340	110	2	#N/A	H
formal	D	63	6	L2	130	0	1	424	Treal（180）\Treal (130).jpg	real	442.66	TwoA	ThL	para	0.62	19.67	81	264.67	95	2	#N/A	L
formal	D	65	6	NO	150	1	0	424	Treal（180）\Treal (150).jpg	real	512	NO	NO	NO	0.68	18.75	114	400	100	2	#N/A	H
formal	D	75	6	NO	154	1	0	424	Treal（180）\Treal (154).jpg	real	512	NO	NO	NO	0.58	18.75	101	286.67	75	2	#N/A	L
formal	D	78	6	NO	160	1	0	424	Treal（180）\Treal (160).jpg	real	512	NO	NO	NO	0.7	21.67	97	166.67	100	1	#N/A	H
formal	D	90	6	NO	166	1	0	424	Treal（180）\Treal (166).jpg	real	512	NO	NO	NO	0.7	22.58	133	200.67	120	1	#N/A	H
formal	D	92	6	NO	174	1	0	424	Treal（180）\Treal (174).jpg	real	512	NO	NO	NO	0.6	20.67	133	305.33	90	2	#N/A	L
formal	D	94	6	NO	174	1	0	424	Treal（180）\Treal (174).jpg	real	512	NO	NO	NO	0.72	20.67	107	661.33	90	2	#N/A	H
formal	D	94	6	NO	166	1	0	424	Treal（180）\Treal (166).jpg	real	512	NO	NO	NO	0.72	20.67	107	661.33	90	2	#N/A	H
formal	D	95	6	NO	173	1	0	424	Treal（180）\Treal (173).jpg	real	512	NO	NO	NO	0.74	20.17	127	422.33	130	2	#N/A	H
formal	D	99	6	L4	58	1	0	424	Treal（180）\Treal (58).jpg	real	373.1	FourA	ThL	para	0.62	21.08	107	387.67	110	2	#N/A	L
formal	D	99	6	R4	10	1	0	424	Treal（180）\Treal (10).jpg	real	650.9	FourA	ThR	para	0.62	21.08	107	387.67	110	2	#N/A	L
formal	M	133	6	R4	95	1	0	424	Treal（180）\Treal (95).jpg	real	650.9	FourA	ThR	para	0.76	13.83	114	392.67		1	H	#N/A
formal	M	154	6	NO	162	1	0	424	Treal（180）\Treal (162).jpg	real	512	NO	NO	NO	0.66	13.67	110	244.67		2	H	#N/A
formal	M	154	6	NO	168	1	0	424	Treal（180）\Treal (168).jpg	real	512	NO	NO	NO	0.66	13.67	110	244.67		2	H	#N/A
formal	M	155	6	R3	106	1	0	424	Treal（180）\Treal (106).jpg	real	616.07	ThreeA	ThR	para	0.58	14.25	110	356		2	L	#N/A
formal	M	156	6	R3	29	1	0	424	Treal（180）\Treal (29).jpg	real	616.07	ThreeA	ThR	para	0.73	15.5	91.5	289.33		2	H	#N/A
formal	M	161	6	NO	160	1	0	424	Treal（180）\Treal (160).jpg	real	512	NO	NO	NO	0.62	14.17	87	261		2	L	#N/A
formal	M	153	6	R2	55	1	0	424	Treal（180）\Treal (55).jpg	real	581.34	TwoA	ThR	para	0.76	13.5	121	244.67		1	H	#N/A
formal	C	12	6	R4	19	1	0	425	Treal（180）\Treal (19).jpg	real	650.9	FourA	ThR	para	0.9	21.75	133	512.67		2	#N/A	#N/A
formal	C	12	6	NO	146	1	0	425	Treal（180）\Treal (146).jpg	real	512	NO	NO	NO	0.9	21.75	133	512.67		2	#N/A	#N/A
formal	C	13	6	R3	114	1	0	425	Treal（180）\Treal (114).jpg	real	616.07	ThreeA	ThR	para	0.92	21.92	97	389		2	#N/A	#N/A
formal	C	13	6	R2	112	1	0	425	Treal（180）\Treal (112).jpg	real	581.34	TwoA	ThR	para	0.92	21.92	97	389		2	#N/A	#N/A
formal	C	14	6	L3	61	1	0	425	Treal（180）\Treal (61).jpg	real	407.93	ThreeA	ThL	para	0.86	22.17	81	635		1	#N/A	#N/A
formal	C	22	6	NO	171	1	0	425	Treal（180）\Treal (171).jpg	real	512	NO	NO	NO	0.8	20.5	109.5	452.67		2	#N/A	#N/A
formal	C	36	6	NO	157	1	0	425	Treal（180）\Treal (157).jpg	real	512	NO	NO	NO	0.82	20.17	92	565.33		2	#N/A	#N/A
formal	C	46	6	NO	160	1	0	425	Treal（180）\Treal (160).jpg	real	512	NO	NO	NO	0.88	20.42	104	364.67		1	#N/A	#N/A
formal	D	108	6	R2	71	1	0	425	Treal（180）\Treal (71).jpg	real	581.34	TwoA	ThR	para	0.7	19.42	104	470.33	90	1	#N/A	H
formal	D	112	6	L4	70	1	0	425	Treal（180）\Treal (70).jpg	real	373.1	FourA	ThL	para	0.56	20.5	97	269.33	114	2	#N/A	L
formal	D	62	6	NO	154	1	0	425	Treal（180）\Treal (154).jpg	real	512	NO	NO	NO	0.64	19.67	86	245.33	110	2	#N/A	L
formal	D	67	6	NO	145	1	0	425	Treal（180）\Treal (145).jpg	real	512	NO	NO	NO	0.62	20.83	89	122.67	80	1	#N/A	L
formal	D	72	6	NO	155	1	0	425	Treal（180）\Treal (155).jpg	real	512	NO	NO	NO	0.72	20.83	101	356	90	2	#N/A	H
formal	D	78	6	L3	110	0	1	425	Treal（180）\Treal (110).jpg	real	407.93	ThreeA	ThL	para	0.7	21.67	97	166.67	100	1	#N/A	H
formal	D	78	6	L3	54	1	0	425	Treal（180）\Treal (54).jpg	real	407.93	ThreeA	ThL	para	0.7	21.67	97	166.67	100	1	#N/A	H
formal	D	90	6	NO	148	1	0	425	Treal（180）\Treal (148).jpg	real	512	NO	NO	NO	0.7	22.58	133	200.67	120	1	#N/A	H
formal	D	92	6	NO	176	1	0	425	Treal（180）\Treal (176).jpg	real	512	NO	NO	NO	0.6	20.67	133	305.33	90	2	#N/A	L
formal	D	95	6	L3	12	1	0	425	Treal（180）\Treal (12).jpg	real	407.93	ThreeA	ThL	para	0.74	20.17	127	422.33	130	2	#N/A	H
formal	D	99	6	L4	22	1	0	425	Treal（180）\Treal (22).jpg	real	373.1	FourA	ThL	para	0.62	21.08	107	387.67	110	2	#N/A	L
formal	M	134	6	R3	86	1	0	425	Treal（180）\Treal (86).jpg	real	616.07	ThreeA	ThR	para	0.62	13.75	100	375		1	L	#N/A
formal	M	163	6	L4	115	1	0	425	Treal（180）\Treal (115).jpg	real	373.1	FourA	ThL	para	0.76	13.17	101	515.67		2	H	#N/A
formal	M	153	6	L4	71	1	0	425	Treal（180）\Treal (71).jpg	real	373.1	FourA	ThL	para	0.76	13.5	121	244.67		1	H	#N/A
formal	C	11	6	R3	83	1	0	426	Treal（180）\Treal (83).jpg	real	616.07	ThreeA	ThR	para	0.82	21.5	109.5	636.67		2	#N/A	#N/A
formal	C	12	6	L2	13	1	0	426	Treal（180）\Treal (13).jpg	real	442.66	TwoA	ThL	para	0.9	21.75	133	512.67		2	#N/A	#N/A
formal	C	12	6	L2	100	1	0	426	Treal（180）\Treal (100).jpg	real	442.66	TwoA	ThL	para	0.9	21.75	133	512.67		2	#N/A	#N/A
formal	C	12	6	NO	177	1	0	426	Treal（180）\Treal (177).jpg	real	512	NO	NO	NO	0.9	21.75	133	512.67		2	#N/A	#N/A
formal	C	14	6	NO	147	1	0	426	Treal（180）\Treal (147).jpg	real	512	NO	NO	NO	0.86	22.17	81	635		1	#N/A	#N/A
formal	C	14	6	NO	169	1	0	426	Treal（180）\Treal (169).jpg	real	512	NO	NO	NO	0.86	22.17	81	635		1	#N/A	#N/A
formal	C	24	6	R3	75	1	0	426	Treal（180）\Treal (75).jpg	real	616.07	ThreeA	ThR	para	0.92	19.92	127	499.67		1	#N/A	#N/A
formal	C	24	6	R4	97	1	0	426	Treal（180）\Treal (97).jpg	real	650.9	FourA	ThR	para	0.92	19.92	127	499.67		1	#N/A	#N/A
formal	C	31	6	R2	64	1	0	426	Treal（180）\Treal (64).jpg	real	581.34	TwoA	ThR	para	0.92	21.83	104	340		2	#N/A	#N/A
formal	C	32	6	NO	147	1	0	426	Treal（180）\Treal (147).jpg	real	512	NO	NO	NO	0.86	22.67	109.5	408.33		1	#N/A	#N/A
formal	C	36	6	R4	94	1	0	426	Treal（180）\Treal (94).jpg	real	650.9	FourA	ThR	para	0.82	20.17	92	565.33		2	#N/A	#N/A
formal	C	41	6	R2	54	1	0	426	Treal（180）\Treal (54).jpg	real	581.34	TwoA	ThR	para	0.76	18.58	81	448.67		2	#N/A	#N/A
formal	C	42	6	NO	171	1	0	426	Treal（180）\Treal (171).jpg	real	512	NO	NO	NO	0.82	23.33	92	340		1	#N/A	#N/A
formal	C	42	6	R2	72	0	1	426	Treal（180）\Treal (72).jpg	real	581.34	TwoA	ThR	para	0.82	23.33	92	340		1	#N/A	#N/A
formal	D	108	6	L2	52	1	0	426	Treal（180）\Treal (52).jpg	real	442.66	TwoA	ThL	para	0.7	19.42	104	470.33	90	1	#N/A	H
formal	D	66	6	NO	179	1	0	426	Treal（180）\Treal (179).jpg	real	512	NO	NO	NO	0.58	19.5	101	316	90	2	#N/A	L
formal	D	75	6	NO	174	1	0	426	Treal（180）\Treal (174).jpg	real	512	NO	NO	NO	0.58	18.75	101	286.67	75	2	#N/A	L
formal	D	78	6	R4	42	1	0	426	Treal（180）\Treal (42).jpg	real	650.9	FourA	ThR	para	0.7	21.67	97	166.67	100	1	#N/A	H
formal	D	78	6	L3	70	1	0	426	Treal（180）\Treal (70).jpg	real	407.93	ThreeA	ThL	para	0.7	21.67	97	166.67	100	1	#N/A	H
formal	D	81	6	NO	177	1	0	426	Treal（180）\Treal (177).jpg	real	512	NO	NO	NO	0.72	21.67	107	257.33	120	1	#N/A	H
formal	D	90	6	L2	102	1	0	426	Treal（180）\Treal (102).jpg	real	442.66	TwoA	ThL	para	0.7	22.58	133	200.67	120	1	#N/A	H
formal	D	90	6	NO	157	1	0	426	Treal（180）\Treal (157).jpg	real	512	NO	NO	NO	0.7	22.58	133	200.67	120	1	#N/A	H
formal	D	90	6	NO	150	1	0	426	Treal（180）\Treal (150).jpg	real	512	NO	NO	NO	0.7	22.58	133	200.67	120	1	#N/A	H
formal	D	90	6	R3	96	1	0	426	Treal（180）\Treal (96).jpg	real	616.07	ThreeA	ThR	para	0.7	22.58	133	200.67	120	1	#N/A	H
formal	D	90	6	R4	33	1	0	426	Treal（180）\Treal (33).jpg	real	650.9	FourA	ThR	para	0.7	22.58	133	200.67	120	1	#N/A	H
formal	D	90	6	R3	101	1	0	426	Treal（180）\Treal (101).jpg	real	616.07	ThreeA	ThR	para	0.7	22.58	133	200.67	120	1	#N/A	H
formal	D	94	6	L2	42	1	0	426	Treal（180）\Treal (42).jpg	real	442.66	TwoA	ThL	para	0.72	20.67	107	661.33	90	2	#N/A	H
formal	M	163	6	L2	126	1	0	426	Treal（180）\Treal (126).jpg	real	442.66	TwoA	ThL	para	0.76	13.17	101	515.67		2	H	#N/A
formal	M	168	6	NO	148	1	0	426	Treal（180）\Treal (148).jpg	real	512	NO	NO	NO	0.64	15.42	102	290.67		2	L	#N/A
formal	M	153	6	NO	161	1	0	426	Treal（180）\Treal (161).jpg	real	512	NO	NO	NO	0.76	13.5	121	244.67		1	H	#N/A
formal	C	13	6	L3	88	1	0	427	Treal（180）\Treal (88).jpg	real	407.93	ThreeA	ThL	para	0.92	21.92	97	389		2	#N/A	#N/A
formal	C	14	6	L4	58	1	0	427	Treal（180）\Treal (58).jpg	real	373.1	FourA	ThL	para	0.86	22.17	81	635		1	#N/A	#N/A
formal	C	22	6	NO	172	1	0	427	Treal（180）\Treal (172).jpg	real	512	NO	NO	NO	0.8	20.5	109.5	452.67		2	#N/A	#N/A
formal	C	23	6	R2	43	1	0	427	Treal（180）\Treal (43).jpg	real	581.34	TwoA	ThR	para	0.82	18.83	86	531		1	#N/A	#N/A
formal	C	25	6	R2	94	1	0	427	Treal（180）\Treal (94).jpg	real	581.34	TwoA	ThR	para	0.94	19.67	107	382		2	#N/A	#N/A
formal	C	31	6	R2	115	1	0	427	Treal（180）\Treal (115).jpg	real	581.34	TwoA	ThR	para	0.92	21.83	104	340		2	#N/A	#N/A
formal	C	32	6	R4	24	1	0	427	Treal（180）\Treal (24).jpg	real	650.9	FourA	ThR	para	0.86	22.67	109.5	408.33		1	#N/A	#N/A
formal	C	34	6	R2	59	1	0	427	Treal（180）\Treal (59).jpg	real	581.34	TwoA	ThR	para	0.86	20.5	101	468		2	#N/A	#N/A
formal	C	41	6	NO	150	1	0	427	Treal（180）\Treal (150).jpg	real	512	NO	NO	NO	0.76	18.58	81	448.67		2	#N/A	#N/A
formal	C	42	6	R3	78	1	0	427	Treal（180）\Treal (78).jpg	real	616.07	ThreeA	ThR	para	0.82	23.33	92	340		1	#N/A	#N/A
formal	C	48	6	L4	72	1	0	427	Treal（180）\Treal (72).jpg	real	373.1	FourA	ThL	para	0.84	19.08	101	399.67		2	#N/A	#N/A
formal	D	108	6	R2	89	1	0	427	Treal（180）\Treal (89).jpg	real	581.34	TwoA	ThR	para	0.7	19.42	104	470.33	90	1	#N/A	H
formal	D	112	6	R3	138	1	0	427	Treal（180）\Treal (138).jpg	real	616.07	ThreeA	ThR	para	0.56	20.5	97	269.33	114	2	#N/A	L
formal	D	72	6	R3	73	0	1	427	Treal（180）\Treal (73).jpg	real	616.07	ThreeA	ThR	para	0.72	20.83	101	356	90	2	#N/A	H
formal	D	74	6	NO	149	1	0	427	Treal（180）\Treal (149).jpg	real	512	NO	NO	NO	0.65	18.67	101	236	116	2	#N/A	L
formal	D	78	6	L4	56	1	0	427	Treal（180）\Treal (56).jpg	real	373.1	FourA	ThL	para	0.7	21.67	97	166.67	100	1	#N/A	H
formal	D	84	6	R2	73	1	0	427	Treal（180）\Treal (73).jpg	real	581.34	TwoA	ThR	para	0.7	21.25	107	328	90	2	#N/A	H
formal	D	84	6	L3	10	1	0	427	Treal（180）\Treal (10).jpg	real	407.93	ThreeA	ThL	para	0.7	21.25	107	328	90	2	#N/A	H
formal	D	87	6	R4	82	1	0	427	Treal（180）\Treal (82).jpg	real	650.9	FourA	ThR	para	0.7	20.33	107	532.33	85	2	#N/A	H
formal	D	87	6	NO	152	1	0	427	Treal（180）\Treal (152).jpg	real	512	NO	NO	NO	0.7	20.33	107	532.33	85	2	#N/A	H
formal	D	90	6	L4	45	1	0	427	Treal（180）\Treal (45).jpg	real	373.1	FourA	ThL	para	0.7	22.58	133	200.67	120	1	#N/A	H
formal	D	90	6	R4	64	1	0	427	Treal（180）\Treal (64).jpg	real	650.9	FourA	ThR	para	0.7	22.58	133	200.67	120	1	#N/A	H
formal	D	97	6	NO	153	1	0	427	Treal（180）\Treal (153).jpg	real	512	NO	NO	NO	0.72	21.42	120.5	402.33	100	2	#N/A	H
formal	D	97	6	R3	126	1	0	427	Treal（180）\Treal (126).jpg	real	616.07	ThreeA	ThR	para	0.72	21.42	120.5	402.33	100	2	#N/A	H
formal	M	130	6	L4	35	1	0	427	Treal（180）\Treal (35).jpg	real	373.1	FourA	ThL	para	0.62	15.33	102	380.67		1	L	#N/A
formal	M	134	6	NO	145	1	0	427	Treal（180）\Treal (145).jpg	real	512	NO	NO	NO	0.62	13.75	100	375		1	L	#N/A
formal	M	156	6	R2	56	1	0	427	Treal（180）\Treal (56).jpg	real	581.34	TwoA	ThR	para	0.73	15.5	91.5	289.33		2	H	#N/A
formal	M	160	6	NO	169	1	0	427	Treal（180）\Treal (169).jpg	real	512	NO	NO	NO	0.6	13.83	108	375		2	L	#N/A
formal	M	161	6	R4	87	1	0	427	Treal（180）\Treal (87).jpg	real	650.9	FourA	ThR	para	0.62	14.17	87	261		2	L	#N/A
formal	M	161	6	R4	126	1	0	427	Treal（180）\Treal (126).jpg	real	650.9	FourA	ThR	para	0.62	14.17	87	261		2	L	#N/A
formal	M	165	6	L4	30	1	0	427	Treal（180）\Treal (30).jpg	real	373.1	FourA	ThL	para	0.66	14	110	532.33		2	H	#N/A
formal	M	166	6	L4	101	1	0	427	Treal（180）\Treal (101).jpg	real	373.1	FourA	ThL	para	0.64	13.83	108	380.67		2	L	#N/A
formal	M	168	6	NO	152	1	0	427	Treal（180）\Treal (152).jpg	real	512	NO	NO	NO	0.64	15.42	102	290.67		2	L	#N/A
formal	M	182	6	NO	178	0	1	427	Treal（180）\Treal (178).jpg	real	512	NO	NO	NO	0.62	13.25	104.5	363.67		2	L	#N/A
formal	C	12	6	NO	171	1	0	428	Treal（180）\Treal (171).jpg	real	512	NO	NO	NO	0.9	21.75	133	512.67		2	#N/A	#N/A
formal	C	13	6	R4	48	1	0	428	Treal（180）\Treal (48).jpg	real	650.9	FourA	ThR	para	0.92	21.92	97	389		2	#N/A	#N/A
formal	C	17	6	L3	40	1	0	428	Treal（180）\Treal (40).jpg	real	407.93	ThreeA	ThL	para	0.86	19.67	107	532.33		2	#N/A	#N/A
formal	C	22	6	NO	157	1	0	428	Treal（180）\Treal (157).jpg	real	512	NO	NO	NO	0.8	20.5	109.5	452.67		2	#N/A	#N/A
formal	C	28	6	R4	63	1	0	428	Treal（180）\Treal (63).jpg	real	650.9	FourA	ThR	para	0.9	19.5	133	543.33		1	#N/A	#N/A
formal	C	30	6	NO	160	1	0	428	Treal（180）\Treal (160).jpg	real	512	NO	NO	NO	0.68	18	101	384.33		2	#N/A	#N/A
formal	C	32	6	L4	28	1	0	428	Treal（180）\Treal (28).jpg	real	373.1	FourA	ThL	para	0.86	22.67	109.5	408.33		1	#N/A	#N/A
formal	C	33	6	R2	8	1	0	428	Treal（180）\Treal (8).jpg	real	581.34	TwoA	ThR	para	0.84	20.75	133	498		1	#N/A	#N/A
formal	C	34	6	NO	177	1	0	428	Treal（180）\Treal (177).jpg	real	512	NO	NO	NO	0.86	20.5	101	468		2	#N/A	#N/A
formal	C	42	6	R4	27	1	0	428	Treal（180）\Treal (27).jpg	real	650.9	FourA	ThR	para	0.82	23.33	92	340		1	#N/A	#N/A
formal	C	42	6	R3	136	1	0	428	Treal（180）\Treal (136).jpg	real	616.07	ThreeA	ThR	para	0.82	23.33	92	340		1	#N/A	#N/A
formal	C	48	6	L4	81	1	0	428	Treal（180）\Treal (81).jpg	real	373.1	FourA	ThL	para	0.84	19.08	101	399.67		2	#N/A	#N/A
formal	D	108	6	NO	158	1	0	428	Treal（180）\Treal (158).jpg	real	512	NO	NO	NO	0.7	19.42	104	470.33	90	1	#N/A	H
formal	D	115	6	NO	171	1	0	428	Treal（180）\Treal (171).jpg	real	512	NO	NO	NO	0.68	21.17	80	401.67	100	1	#N/A	H
formal	D	66	6	L3	21	1	0	428	Treal（180）\Treal (21).jpg	real	407.93	ThreeA	ThL	para	0.58	19.5	101	316	90	2	#N/A	L
formal	D	68	6	L3	13	1	0	428	Treal（180）\Treal (13).jpg	real	407.93	ThreeA	ThL	para	0.72	19.92	109.5	174.67	100	1	#N/A	H
formal	D	72	6	R2	9	1	0	428	Treal（180）\Treal (9).jpg	real	581.34	TwoA	ThR	para	0.72	20.83	101	356	90	2	#N/A	H
formal	D	72	6	R3	137	1	0	428	Treal（180）\Treal (137).jpg	real	616.07	ThreeA	ThR	para	0.72	20.83	101	356	90	2	#N/A	H
formal	D	84	6	R3	22	1	0	428	Treal（180）\Treal (22).jpg	real	616.07	ThreeA	ThR	para	0.7	21.25	107	328	90	2	#N/A	H
formal	D	87	6	R3	134	1	0	428	Treal（180）\Treal (134).jpg	real	616.07	ThreeA	ThR	para	0.7	20.33	107	532.33	85	2	#N/A	H
formal	D	99	6	L3	90	1	0	428	Treal（180）\Treal (90).jpg	real	407.93	ThreeA	ThL	para	0.62	21.08	107	387.67	110	2	#N/A	L
formal	D	99	6	R2	53	1	0	428	Treal（180）\Treal (53).jpg	real	581.34	TwoA	ThR	para	0.62	21.08	107	387.67	110	2	#N/A	L
formal	M	137	6	NO	164	1	0	428	Treal（180）\Treal (164).jpg	real	512	NO	NO	NO	0.64	14.08	111	419.33		1	L	#N/A
formal	M	168	6	NO	147	1	0	428	Treal（180）\Treal (147).jpg	real	512	NO	NO	NO	0.64	15.42	102	290.67		2	L	#N/A
formal	M	168	6	R3	5	1	0	428	Treal（180）\Treal (5).jpg	real	616.07	ThreeA	ThR	para	0.64	15.42	102	290.67		2	L	#N/A
formal	M	169	6	R3	26	1	0	428	Treal（180）\Treal (26).jpg	real	616.07	ThreeA	ThR	para	0.9	14.42	97	477.67		2	H	#N/A
formal	M	153	6	R2	140	1	0	428	Treal（180）\Treal (140).jpg	real	581.34	TwoA	ThR	para	0.76	13.5	121	244.67		1	H	#N/A
formal	C	11	6	L2	24	1	0	429	Treal（180）\Treal (24).jpg	real	442.66	TwoA	ThL	para	0.82	21.5	109.5	636.67		2	#N/A	#N/A
formal	C	11	6	R4	1	1	0	429	Treal（180）\Treal (1).jpg	real	650.9	FourA	ThR	para	0.82	21.5	109.5	636.67		2	#N/A	#N/A
formal	C	12	6	NO	166	1	0	429	Treal（180）\Treal (166).jpg	real	512	NO	NO	NO	0.9	21.75	133	512.67		2	#N/A	#N/A
formal	C	13	6	L4	102	1	0	429	Treal（180）\Treal (102).jpg	real	373.1	FourA	ThL	para	0.92	21.92	97	389		2	#N/A	#N/A
formal	C	14	6	NO	157	1	0	429	Treal（180）\Treal (157).jpg	real	512	NO	NO	NO	0.86	22.17	81	635		1	#N/A	#N/A
formal	C	17	6	NO	169	1	0	429	Treal（180）\Treal (169).jpg	real	512	NO	NO	NO	0.86	19.67	107	532.33		2	#N/A	#N/A
formal	C	28	6	L4	79	1	0	429	Treal（180）\Treal (79).jpg	real	373.1	FourA	ThL	para	0.9	19.5	133	543.33		1	#N/A	#N/A
formal	C	32	6	NO	176	1	0	429	Treal（180）\Treal (176).jpg	real	512	NO	NO	NO	0.86	22.67	109.5	408.33		1	#N/A	#N/A
formal	D	107	6	NO	160	1	0	429	Treal（180）\Treal (160).jpg	real	512	NO	NO	NO	0.76	19.08	125.5	340	110	2	#N/A	H
formal	D	108	6	R3	41	1	0	429	Treal（180）\Treal (41).jpg	real	616.07	ThreeA	ThR	para	0.7	19.42	104	470.33	90	1	#N/A	H
formal	D	113	6	NO	146	1	0	429	Treal（180）\Treal (146).jpg	real	512	NO	NO	NO	0.7	20.5	127	417	115	1	#N/A	H
formal	D	115	6	NO	148	1	0	429	Treal（180）\Treal (148).jpg	real	512	NO	NO	NO	0.68	21.17	80	401.67	100	1	#N/A	H
formal	D	115	6	R4	77	1	0	429	Treal（180）\Treal (77).jpg	real	650.9	FourA	ThR	para	0.68	21.17	80	401.67	100	1	#N/A	H
formal	D	67	6	L3	76	1	0	429	Treal（180）\Treal (76).jpg	real	407.93	ThreeA	ThL	para	0.62	20.83	89	122.67	80	1	#N/A	L
formal	D	72	6	R3	89	1	0	429	Treal（180）\Treal (89).jpg	real	616.07	ThreeA	ThR	para	0.72	20.83	101	356	90	2	#N/A	H
formal	D	73	6	NO	168	1	0	429	Treal（180）\Treal (168).jpg	real	512	NO	NO	NO	0.74	19.08	86	323.67	77	2	#N/A	H
formal	D	78	6	R4	91	1	0	429	Treal（180）\Treal (91).jpg	real	650.9	FourA	ThR	para	0.7	21.67	97	166.67	100	1	#N/A	H
formal	D	94	6	R2	75	1	0	429	Treal（180）\Treal (75).jpg	real	581.34	TwoA	ThR	para	0.72	20.67	107	661.33	90	2	#N/A	H
formal	D	94	6	R4	86	1	0	429	Treal（180）\Treal (86).jpg	real	650.9	FourA	ThR	para	0.72	20.67	107	661.33	90	2	#N/A	H
formal	D	95	6	R4	91	1	0	429	Treal（180）\Treal (91).jpg	real	650.9	FourA	ThR	para	0.74	20.17	127	422.33	130	2	#N/A	H
formal	D	98	6	L4	108	1	0	429	Treal（180）\Treal (108).jpg	real	373.1	FourA	ThL	para	0.66	21	133	369.33	102	2	#N/A	L
formal	M	131	6	R2	21	1	0	429	Treal（180）\Treal (21).jpg	real	581.34	TwoA	ThR	para	0.76	14.17	89	394.33		2	H	#N/A
formal	M	158	6	R3	128	1	0	429	Treal（180）\Treal (128).jpg	real	616.07	ThreeA	ThR	para	0.76	13.5	127	312.67		2	H	#N/A
formal	M	161	6	NO	163	1	0	429	Treal（180）\Treal (163).jpg	real	512	NO	NO	NO	0.62	14.17	87	261		2	L	#N/A
formal	M	167	6	NO	167	1	0	429	Treal（180）\Treal (167).jpg	real	512	NO	NO	NO	0.72	13.83	124.5	402.33		2	H	#N/A
formal	C	11	6	R2	128	1	0	430	Treal（180）\Treal (128).jpg	real	581.34	TwoA	ThR	para	0.82	21.5	109.5	636.67		2	#N/A	#N/A
formal	C	12	6	L4	128	1	0	430	Treal（180）\Treal (128).jpg	real	373.1	FourA	ThL	para	0.9	21.75	133	512.67		2	#N/A	#N/A
formal	C	12	6	R3	1	1	0	430	Treal（180）\Treal (1).jpg	real	616.07	ThreeA	ThR	para	0.9	21.75	133	512.67		2	#N/A	#N/A
formal	C	13	6	L3	10	1	0	430	Treal（180）\Treal (10).jpg	real	407.93	ThreeA	ThL	para	0.92	21.92	97	389		2	#N/A	#N/A
formal	C	13	6	NO	157	1	0	430	Treal（180）\Treal (157).jpg	real	512	NO	NO	NO	0.92	21.92	97	389		2	#N/A	#N/A
formal	C	36	6	NO	177	1	0	430	Treal（180）\Treal (177).jpg	real	512	NO	NO	NO	0.82	20.17	92	565.33		2	#N/A	#N/A
formal	C	36	6	L2	71	1	0	430	Treal（180）\Treal (71).jpg	real	442.66	TwoA	ThL	para	0.82	20.17	92	565.33		2	#N/A	#N/A
formal	D	101	6	NO	171	1	0	430	Treal（180）\Treal (171).jpg	real	512	NO	NO	NO	0.7	22.5	101	334	110	2	#N/A	H
formal	D	104	6	NO	157	1	0	430	Treal（180）\Treal (157).jpg	real	512	NO	NO	NO	0.64	22.67	120.5	403.67	110	1	#N/A	L
formal	D	115	6	NO	152	1	0	430	Treal（180）\Treal (152).jpg	real	512	NO	NO	NO	0.68	21.17	80	401.67	100	1	#N/A	H
formal	D	68	6	L3	50	1	0	430	Treal（180）\Treal (50).jpg	real	407.93	ThreeA	ThL	para	0.72	19.92	109.5	174.67	100	1	#N/A	H
formal	D	72	6	NO	154	1	0	430	Treal（180）\Treal (154).jpg	real	512	NO	NO	NO	0.72	20.83	101	356	90	2	#N/A	H
formal	D	73	6	NO	154	1	0	430	Treal（180）\Treal (154).jpg	real	512	NO	NO	NO	0.74	19.08	86	323.67	77	2	#N/A	H
formal	D	84	6	NO	167	0	1	430	Treal（180）\Treal (167).jpg	real	512	NO	NO	NO	0.7	21.25	107	328	90	2	#N/A	H
formal	D	87	6	R3	22	1	0	430	Treal（180）\Treal (22).jpg	real	616.07	ThreeA	ThR	para	0.7	20.33	107	532.33	85	2	#N/A	H
formal	D	94	6	NO	155	1	0	430	Treal（180）\Treal (155).jpg	real	512	NO	NO	NO	0.72	20.67	107	661.33	90	2	#N/A	H
formal	M	145	6	L4	29	1	0	430	Treal（180）\Treal (29).jpg	real	373.1	FourA	ThL	para	0.56	13.83	86	393.33		2	L	#N/A
formal	M	148	6	R3	118	1	0	430	Treal（180）\Treal (118).jpg	real	616.07	ThreeA	ThR	para	0.54	13	105	431.33		2	L	#N/A
formal	M	163	6	R3	8	1	0	430	Treal（180）\Treal (8).jpg	real	616.07	ThreeA	ThR	para	0.76	13.17	101	515.67		2	H	#N/A
formal	C	19	61	R2	82	1	0	430	Treal（180）\Treal (82).jpg	real	581.34	TwoA	ThR	para	0.9	19.25	101	295.67		1	#N/A	#N/A
formal	C	11	6	NO	171	1	0	431	Treal（180）\Treal (171).jpg	real	512	NO	NO	NO	0.82	21.5	109.5	636.67		2	#N/A	#N/A
formal	C	14	6	NO	158	0	1	431	Treal（180）\Treal (158).jpg	real	512	NO	NO	NO	0.86	22.17	81	635		1	#N/A	#N/A
formal	C	17	6	NO	157	1	0	431	Treal（180）\Treal (157).jpg	real	512	NO	NO	NO	0.86	19.67	107	532.33		2	#N/A	#N/A
formal	C	23	6	R4	93	1	0	431	Treal（180）\Treal (93).jpg	real	650.9	FourA	ThR	para	0.82	18.83	86	531		1	#N/A	#N/A
formal	C	29	6	R2	82	1	0	431	Treal（180）\Treal (82).jpg	real	581.34	TwoA	ThR	para	0.9	20.58	109.5	433		1	#N/A	#N/A
formal	C	30	6	L2	97	1	0	431	Treal（180）\Treal (97).jpg	real	442.66	TwoA	ThL	para	0.68	18	101	384.33		2	#N/A	#N/A
formal	C	32	6	R2	93	1	0	431	Treal（180）\Treal (93).jpg	real	581.34	TwoA	ThR	para	0.86	22.67	109.5	408.33		1	#N/A	#N/A
formal	C	42	6	R4	109	1	0	431	Treal（180）\Treal (109).jpg	real	650.9	FourA	ThR	para	0.82	23.33	92	340		1	#N/A	#N/A
formal	C	48	6	R3	128	1	0	431	Treal（180）\Treal (128).jpg	real	616.07	ThreeA	ThR	para	0.84	19.08	101	399.67		2	#N/A	#N/A
formal	D	76	6	R2	43	1	0	431	Treal（180）\Treal (43).jpg	real	581.34	TwoA	ThR	para	0.74	19.25	109.5	374.67	85	1	#N/A	H
formal	D	84	6	R4	68	1	0	431	Treal（180）\Treal (68).jpg	real	650.9	FourA	ThR	para	0.7	21.25	107	328	90	2	#N/A	H
formal	D	87	6	NO	165	1	0	431	Treal（180）\Treal (165).jpg	real	512	NO	NO	NO	0.7	20.33	107	532.33	85	2	#N/A	H
formal	D	87	6	R2	59	1	0	431	Treal（180）\Treal (59).jpg	real	581.34	TwoA	ThR	para	0.7	20.33	107	532.33	85	2	#N/A	H
formal	D	87	6	R3	32	1	0	431	Treal（180）\Treal (32).jpg	real	616.07	ThreeA	ThR	para	0.7	20.33	107	532.33	85	2	#N/A	H
formal	D	89	6	NO	161	1	0	431	Treal（180）\Treal (161).jpg	real	512	NO	NO	NO	0.66	22.5	92	402.33	100	2	#N/A	L
formal	D	90	6	L2	98	1	0	431	Treal（180）\Treal (98).jpg	real	442.66	TwoA	ThL	para	0.7	22.58	133	200.67	120	1	#N/A	H
formal	D	94	6	L4	106	1	0	431	Treal（180）\Treal (106).jpg	real	373.1	FourA	ThL	para	0.72	20.67	107	661.33	90	2	#N/A	H
formal	D	97	6	R2	27	1	0	431	Treal（180）\Treal (27).jpg	real	581.34	TwoA	ThR	para	0.72	21.42	120.5	402.33	100	2	#N/A	H
formal	D	99	6	L4	140	1	0	431	Treal（180）\Treal (140).jpg	real	373.1	FourA	ThL	para	0.62	21.08	107	387.67	110	2	#N/A	L
formal	M	134	6	NO	154	1	0	431	Treal（180）\Treal (154).jpg	real	512	NO	NO	NO	0.62	13.75	100	375		1	L	#N/A
formal	M	139	6	L4	58	1	0	431	Treal（180）\Treal (58).jpg	real	373.1	FourA	ThL	para	0.56	13.67	127	336.67		2	L	#N/A
formal	M	139	6	L4	45	1	0	431	Treal（180）\Treal (45).jpg	real	373.1	FourA	ThL	para	0.56	13.67	127	336.67		2	L	#N/A
formal	M	145	6	R3	140	1	0	431	Treal（180）\Treal (140).jpg	real	616.07	ThreeA	ThR	para	0.56	13.83	86	393.33		2	L	#N/A
formal	M	158	6	NO	171	1	0	431	Treal（180）\Treal (171).jpg	real	512	NO	NO	NO	0.76	13.5	127	312.67		2	H	#N/A
formal	C	11	6	R4	32	1	0	432	Treal（180）\Treal (32).jpg	real	650.9	FourA	ThR	para	0.82	21.5	109.5	636.67		2	#N/A	#N/A
formal	C	11	6	L4	135	1	0	432	Treal（180）\Treal (135).jpg	real	373.1	FourA	ThL	para	0.82	21.5	109.5	636.67		2	#N/A	#N/A
formal	C	11	6	R2	2	1	0	432	Treal（180）\Treal (2).jpg	real	581.34	TwoA	ThR	para	0.82	21.5	109.5	636.67		2	#N/A	#N/A
formal	C	12	6	L4	68	1	0	432	Treal（180）\Treal (68).jpg	real	373.1	FourA	ThL	para	0.9	21.75	133	512.67		2	#N/A	#N/A
formal	C	12	6	R3	144	1	0	432	Treal（180）\Treal (144).jpg	real	616.07	ThreeA	ThR	para	0.9	21.75	133	512.67		2	#N/A	#N/A
formal	C	14	6	NO	176	1	0	432	Treal（180）\Treal (176).jpg	real	512	NO	NO	NO	0.86	22.17	81	635		1	#N/A	#N/A
formal	C	23	6	NO	154	1	0	432	Treal（180）\Treal (154).jpg	real	512	NO	NO	NO	0.82	18.83	86	531		1	#N/A	#N/A
formal	C	31	6	NO	149	1	0	432	Treal（180）\Treal (149).jpg	real	512	NO	NO	NO	0.92	21.83	104	340		2	#N/A	#N/A
formal	C	31	6	L3	72	1	0	432	Treal（180）\Treal (72).jpg	real	407.93	ThreeA	ThL	para	0.92	21.83	104	340		2	#N/A	#N/A
formal	C	32	6	L3	20	1	0	432	Treal（180）\Treal (20).jpg	real	407.93	ThreeA	ThL	para	0.86	22.67	109.5	408.33		1	#N/A	#N/A
formal	C	33	6	L4	61	1	0	432	Treal（180）\Treal (61).jpg	real	373.1	FourA	ThL	para	0.84	20.75	133	498		1	#N/A	#N/A
formal	C	36	6	NO	163	1	0	432	Treal（180）\Treal (163).jpg	real	512	NO	NO	NO	0.82	20.17	92	565.33		2	#N/A	#N/A
formal	C	48	6	L2	5	1	0	432	Treal（180）\Treal (5).jpg	real	442.66	TwoA	ThL	para	0.84	19.08	101	399.67		2	#N/A	#N/A
formal	D	113	6	NO	173	1	0	432	Treal（180）\Treal (173).jpg	real	512	NO	NO	NO	0.7	20.5	127	417	115	1	#N/A	H
formal	D	115	6	R2	114	1	0	432	Treal（180）\Treal (114).jpg	real	581.34	TwoA	ThR	para	0.68	21.17	80	401.67	100	1	#N/A	H
formal	D	72	6	L3	69	1	0	432	Treal（180）\Treal (69).jpg	real	407.93	ThreeA	ThL	para	0.72	20.83	101	356	90	2	#N/A	H
formal	D	72	6	R2	131	1	0	432	Treal（180）\Treal (131).jpg	real	581.34	TwoA	ThR	para	0.72	20.83	101	356	90	2	#N/A	H
formal	D	72	6	R2	99	1	0	432	Treal（180）\Treal (99).jpg	real	581.34	TwoA	ThR	para	0.72	20.83	101	356	90	2	#N/A	H
formal	D	84	6	R3	21	1	0	432	Treal（180）\Treal (21).jpg	real	616.07	ThreeA	ThR	para	0.7	21.25	107	328	90	2	#N/A	H
formal	D	90	6	R3	115	1	0	432	Treal（180）\Treal (115).jpg	real	616.07	ThreeA	ThR	para	0.7	22.58	133	200.67	120	1	#N/A	H
formal	D	94	6	L2	57	1	0	432	Treal（180）\Treal (57).jpg	real	442.66	TwoA	ThL	para	0.72	20.67	107	661.33	90	2	#N/A	H
formal	D	99	6	NO	176	1	0	432	Treal（180）\Treal (176).jpg	real	512	NO	NO	NO	0.62	21.08	107	387.67	110	2	#N/A	L
formal	M	134	6	R2	43	1	0	432	Treal（180）\Treal (43).jpg	real	581.34	TwoA	ThR	para	0.62	13.75	100	375		1	L	#N/A
formal	M	141	6	L3	142	0	1	432	Treal（180）\Treal (142).jpg	real	407.93	ThreeA	ThL	para	0.6	14.25	104	493.67		2	L	#N/A
formal	M	145	6	L3	73	1	0	432	Treal（180）\Treal (73).jpg	real	407.93	ThreeA	ThL	para	0.56	13.83	86	393.33		2	L	#N/A
formal	M	148	6	L2	46	0	1	432	Treal（180）\Treal (46).jpg	real	442.66	TwoA	ThL	para	0.54	13	105	431.33		2	L	#N/A
formal	M	154	6	NO	170	1	0	432	Treal（180）\Treal (170).jpg	real	512	NO	NO	NO	0.66	13.67	110	244.67		2	H	#N/A
formal	M	156	6	R3	117	1	0	432	Treal（180）\Treal (117).jpg	real	616.07	ThreeA	ThR	para	0.73	15.5	91.5	289.33		2	H	#N/A
formal	M	169	6	NO	145	1	0	432	Treal（180）\Treal (145).jpg	real	512	NO	NO	NO	0.9	14.42	97	477.67		2	H	#N/A
formal	C	11	6	L4	75	1	0	433	Treal（180）\Treal (75).jpg	real	373.1	FourA	ThL	para	0.82	21.5	109.5	636.67		2	#N/A	#N/A
formal	C	11	6	R2	56	1	0	433	Treal（180）\Treal (56).jpg	real	581.34	TwoA	ThR	para	0.82	21.5	109.5	636.67		2	#N/A	#N/A
formal	C	12	6	L3	73	1	0	433	Treal（180）\Treal (73).jpg	real	407.93	ThreeA	ThL	para	0.9	21.75	133	512.67		2	#N/A	#N/A
formal	C	14	6	L3	57	1	0	433	Treal（180）\Treal (57).jpg	real	407.93	ThreeA	ThL	para	0.86	22.17	81	635		1	#N/A	#N/A
formal	C	17	6	L4	8	1	0	433	Treal（180）\Treal (8).jpg	real	373.1	FourA	ThL	para	0.86	19.67	107	532.33		2	#N/A	#N/A
formal	C	22	6	NO	168	1	0	433	Treal（180）\Treal (168).jpg	real	512	NO	NO	NO	0.8	20.5	109.5	452.67		2	#N/A	#N/A
formal	C	27	6	NO	174	1	0	433	Treal（180）\Treal (174).jpg	real	512	NO	NO	NO	0.9	19.58	127	514.33		2	#N/A	#N/A
formal	C	33	6	R3	112	1	0	433	Treal（180）\Treal (112).jpg	real	616.07	ThreeA	ThR	para	0.84	20.75	133	498		1	#N/A	#N/A
formal	C	33	6	L4	129	1	0	433	Treal（180）\Treal (129).jpg	real	373.1	FourA	ThL	para	0.84	20.75	133	498		1	#N/A	#N/A
formal	C	34	6	R4	18	1	0	433	Treal（180）\Treal (18).jpg	real	650.9	FourA	ThR	para	0.86	20.5	101	468		2	#N/A	#N/A
formal	C	37	6	NO	161	1	0	433	Treal（180）\Treal (161).jpg	real	512	NO	NO	NO	0.88	20.83	107	573.67		2	#N/A	#N/A
formal	C	41	6	L3	131	1	0	433	Treal（180）\Treal (131).jpg	real	407.93	ThreeA	ThL	para	0.76	18.58	81	448.67		2	#N/A	#N/A
formal	C	43	6	NO	159	1	0	433	Treal（180）\Treal (159).jpg	real	512	NO	NO	NO	0.82	19.33	109.5	478.67		2	#N/A	#N/A
formal	D	103	6	NO	169	1	0	433	Treal（180）\Treal (169).jpg	real	512	NO	NO	NO	0.6	23.5	87	188.67	110	1	#N/A	L
formal	D	60	6	NO	173	1	0	433	Treal（180）\Treal (173).jpg	real	512	NO	NO	NO	0.72	20.92	109.5	405.67	105	2	#N/A	H
formal	D	77	6	R2	64	1	0	433	Treal（180）\Treal (64).jpg	real	581.34	TwoA	ThR	para	0.64	20.08	92	464	120	1	#N/A	L
formal	D	78	6	NO	163	1	0	433	Treal（180）\Treal (163).jpg	real	512	NO	NO	NO	0.7	21.67	97	166.67	100	1	#N/A	H
formal	D	81	6	NO	153	1	0	433	Treal（180）\Treal (153).jpg	real	512	NO	NO	NO	0.72	21.67	107	257.33	120	1	#N/A	H
formal	D	84	6	NO	160	1	0	433	Treal（180）\Treal (160).jpg	real	512	NO	NO	NO	0.7	21.25	107	328	90	2	#N/A	H
formal	D	90	6	L3	72	1	0	433	Treal（180）\Treal (72).jpg	real	407.93	ThreeA	ThL	para	0.7	22.58	133	200.67	120	1	#N/A	H
formal	D	90	6	L4	44	1	0	433	Treal（180）\Treal (44).jpg	real	373.1	FourA	ThL	para	0.7	22.58	133	200.67	120	1	#N/A	H
formal	D	90	6	L2	6	1	0	433	Treal（180）\Treal (6).jpg	real	442.66	TwoA	ThL	para	0.7	22.58	133	200.67	120	1	#N/A	H
formal	D	90	6	NO	151	1	0	433	Treal（180）\Treal (151).jpg	real	512	NO	NO	NO	0.7	22.58	133	200.67	120	1	#N/A	H
formal	D	94	6	R2	119	1	0	433	Treal（180）\Treal (119).jpg	real	581.34	TwoA	ThR	para	0.72	20.67	107	661.33	90	2	#N/A	H
formal	D	97	6	R4	74	1	0	433	Treal（180）\Treal (74).jpg	real	650.9	FourA	ThR	para	0.72	21.42	120.5	402.33	100	2	#N/A	H
formal	M	156	6	L4	33	1	0	433	Treal（180）\Treal (33).jpg	real	373.1	FourA	ThL	para	0.73	15.5	91.5	289.33		2	H	#N/A
formal	M	156	6	L3	17	1	0	433	Treal（180）\Treal (17).jpg	real	407.93	ThreeA	ThL	para	0.73	15.5	91.5	289.33		2	H	#N/A
formal	C	12	6	L2	74	1	0	434	Treal（180）\Treal (74).jpg	real	442.66	TwoA	ThL	para	0.9	21.75	133	512.67		2	#N/A	#N/A
formal	C	23	6	L3	71	1	0	434	Treal（180）\Treal (71).jpg	real	407.93	ThreeA	ThL	para	0.82	18.83	86	531		1	#N/A	#N/A
formal	C	31	6	NO	176	1	0	434	Treal（180）\Treal (176).jpg	real	512	NO	NO	NO	0.92	21.83	104	340		2	#N/A	#N/A
formal	C	32	6	NO	179	1	0	434	Treal（180）\Treal (179).jpg	real	512	NO	NO	NO	0.86	22.67	109.5	408.33		1	#N/A	#N/A
formal	C	33	6	R2	104	1	0	434	Treal（180）\Treal (104).jpg	real	581.34	TwoA	ThR	para	0.84	20.75	133	498		1	#N/A	#N/A
formal	D	107	6	NO	178	1	0	434	Treal（180）\Treal (178).jpg	real	512	NO	NO	NO	0.76	19.08	125.5	340	110	2	#N/A	H
formal	D	112	6	L2	77	1	0	434	Treal（180）\Treal (77).jpg	real	442.66	TwoA	ThL	para	0.56	20.5	97	269.33	114	2	#N/A	L
formal	D	67	6	R3	128	1	0	434	Treal（180）\Treal (128).jpg	real	616.07	ThreeA	ThR	para	0.62	20.83	89	122.67	80	1	#N/A	L
formal	D	97	6	R3	77	1	0	434	Treal（180）\Treal (77).jpg	real	616.07	ThreeA	ThR	para	0.72	21.42	120.5	402.33	100	2	#N/A	H
formal	D	99	6	L3	20	1	0	434	Treal（180）\Treal (20).jpg	real	407.93	ThreeA	ThL	para	0.62	21.08	107	387.67	110	2	#N/A	L
formal	D	99	6	NO	180	1	0	434	Treal（180）\Treal (180).jpg	real	512	NO	NO	NO	0.62	21.08	107	387.67	110	2	#N/A	L
formal	M	131	6	L2	126	1	0	434	Treal（180）\Treal (126).jpg	real	442.66	TwoA	ThL	para	0.76	14.17	89	394.33		2	H	#N/A
formal	M	132	6	R3	25	1	0	434	Treal（180）\Treal (25).jpg	real	616.07	ThreeA	ThR	para	0.65	13.83	98	332		1	H	#N/A
formal	M	132	6	NO	156	1	0	434	Treal（180）\Treal (156).jpg	real	512	NO	NO	NO	0.65	13.83	98	332		1	H	#N/A
formal	M	137	6	NO	148	1	0	434	Treal（180）\Treal (148).jpg	real	512	NO	NO	NO	0.64	14.08	111	419.33		1	L	#N/A
formal	M	150	6	R3	106	1	0	434	Treal（180）\Treal (106).jpg	real	616.07	ThreeA	ThR	para	0.72	14.67	98	307.33		2	H	#N/A
formal	C	12	6	L3	89	1	0	435	Treal（180）\Treal (89).jpg	real	407.93	ThreeA	ThL	para	0.9	21.75	133	512.67		2	#N/A	#N/A
formal	C	12	6	L2	99	1	0	435	Treal（180）\Treal (99).jpg	real	442.66	TwoA	ThL	para	0.9	21.75	133	512.67		2	#N/A	#N/A
formal	C	13	6	NO	152	1	0	435	Treal（180）\Treal (152).jpg	real	512	NO	NO	NO	0.92	21.92	97	389		2	#N/A	#N/A
formal	C	17	6	R3	33	1	0	435	Treal（180）\Treal (33).jpg	real	616.07	ThreeA	ThR	para	0.86	19.67	107	532.33		2	#N/A	#N/A
formal	C	22	6	NO	149	1	0	435	Treal（180）\Treal (149).jpg	real	512	NO	NO	NO	0.8	20.5	109.5	452.67		2	#N/A	#N/A
formal	C	30	6	NO	162	1	0	435	Treal（180）\Treal (162).jpg	real	512	NO	NO	NO	0.68	18	101	384.33		2	#N/A	#N/A
formal	C	31	6	L2	75	1	0	435	Treal（180）\Treal (75).jpg	real	442.66	TwoA	ThL	para	0.92	21.83	104	340		2	#N/A	#N/A
formal	C	34	6	NO	162	1	0	435	Treal（180）\Treal (162).jpg	real	512	NO	NO	NO	0.86	20.5	101	468		2	#N/A	#N/A
formal	C	41	6	R3	32	1	0	435	Treal（180）\Treal (32).jpg	real	616.07	ThreeA	ThR	para	0.76	18.58	81	448.67		2	#N/A	#N/A
formal	C	42	6	R3	105	1	0	435	Treal（180）\Treal (105).jpg	real	616.07	ThreeA	ThR	para	0.82	23.33	92	340		1	#N/A	#N/A
formal	C	48	6	L3	37	1	0	435	Treal（180）\Treal (37).jpg	real	407.93	ThreeA	ThL	para	0.84	19.08	101	399.67		2	#N/A	#N/A
formal	D	101	6	L2	66	1	0	435	Treal（180）\Treal (66).jpg	real	442.66	TwoA	ThL	para	0.7	22.5	101	334	110	2	#N/A	H
formal	D	108	6	L2	13	1	0	435	Treal（180）\Treal (13).jpg	real	442.66	TwoA	ThL	para	0.7	19.42	104	470.33	90	1	#N/A	H
formal	D	115	6	R4	44	1	0	435	Treal（180）\Treal (44).jpg	real	650.9	FourA	ThR	para	0.68	21.17	80	401.67	100	1	#N/A	H
formal	D	60	6	R2	80	1	0	435	Treal（180）\Treal (80).jpg	real	581.34	TwoA	ThR	para	0.72	20.92	109.5	405.67	105	2	#N/A	H
formal	D	63	6	NO	168	1	0	435	Treal（180）\Treal (168).jpg	real	512	NO	NO	NO	0.62	19.67	81	264.67	95	2	#N/A	L
formal	D	80	6	NO	145	1	0	435	Treal（180）\Treal (145).jpg	real	512	NO	NO	NO	0.66	22	109.5	471	100	1	#N/A	L
formal	D	80	6	NO	179	1	0	435	Treal（180）\Treal (179).jpg	real	512	NO	NO	NO	0.66	22	109.5	471	100	1	#N/A	L
formal	D	87	6	NO	147	1	0	435	Treal（180）\Treal (147).jpg	real	512	NO	NO	NO	0.7	20.33	107	532.33	85	2	#N/A	H
formal	D	97	6	L4	64	1	0	435	Treal（180）\Treal (64).jpg	real	373.1	FourA	ThL	para	0.72	21.42	120.5	402.33	100	2	#N/A	H
formal	D	97	6	NO	157	1	0	435	Treal（180）\Treal (157).jpg	real	512	NO	NO	NO	0.72	21.42	120.5	402.33	100	2	#N/A	H
formal	D	99	6	NO	175	1	0	435	Treal（180）\Treal (175).jpg	real	512	NO	NO	NO	0.62	21.08	107	387.67	110	2	#N/A	L
formal	M	134	6	R4	56	1	0	435	Treal（180）\Treal (56).jpg	real	650.9	FourA	ThR	para	0.62	13.75	100	375		1	L	#N/A
formal	M	137	6	NO	179	1	0	435	Treal（180）\Treal (179).jpg	real	512	NO	NO	NO	0.64	14.08	111	419.33		1	L	#N/A
formal	M	145	6	L4	46	0	1	435	Treal（180）\Treal (46).jpg	real	373.1	FourA	ThL	para	0.56	13.83	86	393.33		2	L	#N/A
formal	M	163	6	R3	74	0	1	435	Treal（180）\Treal (74).jpg	real	616.07	ThreeA	ThR	para	0.76	13.17	101	515.67		2	H	#N/A
formal	M	163	6	NO	147	1	0	435	Treal（180）\Treal (147).jpg	real	512	NO	NO	NO	0.76	13.17	101	515.67		2	H	#N/A
formal	M	165	6	L4	58	1	0	435	Treal（180）\Treal (58).jpg	real	373.1	FourA	ThL	para	0.66	14	110	532.33		2	H	#N/A
formal	M	166	6	L3	121	1	0	435	Treal（180）\Treal (121).jpg	real	407.93	ThreeA	ThL	para	0.64	13.83	108	380.67		2	L	#N/A
formal	M	169	6	NO	178	1	0	435	Treal（180）\Treal (178).jpg	real	512	NO	NO	NO	0.9	14.42	97	477.67		2	H	#N/A
formal	M	182	6	L2	26	1	0	435	Treal（180）\Treal (26).jpg	real	442.66	TwoA	ThL	para	0.62	13.25	104.5	363.67		2	L	#N/A
formal	C	11	6	L4	103	1	0	436	Treal（180）\Treal (103).jpg	real	373.1	FourA	ThL	para	0.82	21.5	109.5	636.67		2	#N/A	#N/A
formal	C	11	6	L2	8	1	0	436	Treal（180）\Treal (8).jpg	real	442.66	TwoA	ThL	para	0.82	21.5	109.5	636.67		2	#N/A	#N/A
formal	C	11	6	R2	120	1	0	436	Treal（180）\Treal (120).jpg	real	581.34	TwoA	ThR	para	0.82	21.5	109.5	636.67		2	#N/A	#N/A
formal	C	12	6	L4	104	1	0	436	Treal（180）\Treal (104).jpg	real	373.1	FourA	ThL	para	0.9	21.75	133	512.67		2	#N/A	#N/A
formal	C	12	6	R4	23	1	0	436	Treal（180）\Treal (23).jpg	real	650.9	FourA	ThR	para	0.9	21.75	133	512.67		2	#N/A	#N/A
formal	C	13	6	R2	127	1	0	436	Treal（180）\Treal (127).jpg	real	581.34	TwoA	ThR	para	0.92	21.92	97	389		2	#N/A	#N/A
formal	C	23	6	NO	160	1	0	436	Treal（180）\Treal (160).jpg	real	512	NO	NO	NO	0.82	18.83	86	531		1	#N/A	#N/A
formal	C	32	6	NO	164	1	0	436	Treal（180）\Treal (164).jpg	real	512	NO	NO	NO	0.86	22.67	109.5	408.33		1	#N/A	#N/A
formal	C	32	6	NO	172	1	0	436	Treal（180）\Treal (172).jpg	real	512	NO	NO	NO	0.86	22.67	109.5	408.33		1	#N/A	#N/A
formal	C	33	6	NO	177	1	0	436	Treal（180）\Treal (177).jpg	real	512	NO	NO	NO	0.84	20.75	133	498		1	#N/A	#N/A
formal	C	36	6	R2	99	1	0	436	Treal（180）\Treal (99).jpg	real	581.34	TwoA	ThR	para	0.82	20.17	92	565.33		2	#N/A	#N/A
formal	C	37	6	R2	25	1	0	436	Treal（180）\Treal (25).jpg	real	581.34	TwoA	ThR	para	0.88	20.83	107	573.67		2	#N/A	#N/A
formal	C	40	6	NO	172	1	0	436	Treal（180）\Treal (172).jpg	real	512	NO	NO	NO	0.9	19.58	87	650.67		2	#N/A	#N/A
formal	C	41	6	NO	176	1	0	436	Treal（180）\Treal (176).jpg	real	512	NO	NO	NO	0.76	18.58	81	448.67		2	#N/A	#N/A
formal	D	107	6	R2	20	1	0	436	Treal（180）\Treal (20).jpg	real	581.34	TwoA	ThR	para	0.76	19.08	125.5	340	110	2	#N/A	H
formal	D	108	6	NO	172	1	0	436	Treal（180）\Treal (172).jpg	real	512	NO	NO	NO	0.7	19.42	104	470.33	90	1	#N/A	H
formal	D	63	6	L3	59	1	0	436	Treal（180）\Treal (59).jpg	real	407.93	ThreeA	ThL	para	0.62	19.67	81	264.67	95	2	#N/A	L
formal	D	67	6	NO	170	1	0	436	Treal（180）\Treal (170).jpg	real	512	NO	NO	NO	0.62	20.83	89	122.67	80	1	#N/A	L
formal	D	67	6	NO	147	1	0	436	Treal（180）\Treal (147).jpg	real	512	NO	NO	NO	0.62	20.83	89	122.67	80	1	#N/A	L
formal	D	67	6	NO	174	1	0	436	Treal（180）\Treal (174).jpg	real	512	NO	NO	NO	0.62	20.83	89	122.67	80	1	#N/A	L
formal	D	68	6	NO	164	1	0	436	Treal（180）\Treal (164).jpg	real	512	NO	NO	NO	0.72	19.92	109.5	174.67	100	1	#N/A	H
formal	D	72	6	R4	39	1	0	436	Treal（180）\Treal (39).jpg	real	650.9	FourA	ThR	para	0.72	20.83	101	356	90	2	#N/A	H
formal	D	72	6	R2	126	1	0	436	Treal（180）\Treal (126).jpg	real	581.34	TwoA	ThR	para	0.72	20.83	101	356	90	2	#N/A	H
formal	D	78	6	NO	154	1	0	436	Treal（180）\Treal (154).jpg	real	512	NO	NO	NO	0.7	21.67	97	166.67	100	1	#N/A	H
formal	D	84	6	R4	1	1	0	436	Treal（180）\Treal (1).jpg	real	650.9	FourA	ThR	para	0.7	21.25	107	328	90	2	#N/A	H
formal	D	87	6	L4	87	1	0	436	Treal（180）\Treal (87).jpg	real	373.1	FourA	ThL	para	0.7	20.33	107	532.33	85	2	#N/A	H
formal	M	130	6	L2	61	1	0	436	Treal（180）\Treal (61).jpg	real	442.66	TwoA	ThL	para	0.62	15.33	102	380.67		1	L	#N/A
formal	M	134	6	L4	119	1	0	436	Treal（180）\Treal (119).jpg	real	373.1	FourA	ThL	para	0.62	13.75	100	375		1	L	#N/A
formal	M	136	6	NO	162	0	1	436	Treal（180）\Treal (162).jpg	real	512	NO	NO	NO	0.69	13	124.5	219.67		1	H	#N/A
formal	M	139	6	L4	87	1	0	436	Treal（180）\Treal (87).jpg	real	373.1	FourA	ThL	para	0.56	13.67	127	336.67		2	L	#N/A
formal	M	158	6	L2	56	1	0	436	Treal（180）\Treal (56).jpg	real	442.66	TwoA	ThL	para	0.76	13.5	127	312.67		2	H	#N/A
formal	M	160	6	NO	155	1	0	436	Treal（180）\Treal (155).jpg	real	512	NO	NO	NO	0.6	13.83	108	375		2	L	#N/A
formal	M	160	6	R4	93	1	0	436	Treal（180）\Treal (93).jpg	real	650.9	FourA	ThR	para	0.6	13.83	108	375		2	L	#N/A
formal	M	160	6	L4	10	1	0	436	Treal（180）\Treal (10).jpg	real	373.1	FourA	ThL	para	0.6	13.83	108	375		2	L	#N/A
formal	M	163	6	R4	7	1	0	436	Treal（180）\Treal (7).jpg	real	650.9	FourA	ThR	para	0.76	13.17	101	515.67		2	H	#N/A
formal	M	163	6	R4	121	1	0	436	Treal（180）\Treal (121).jpg	real	650.9	FourA	ThR	para	0.76	13.17	101	515.67		2	H	#N/A
formal	C	11	6	R3	93	1	0	437	Treal（180）\Treal (93).jpg	real	616.07	ThreeA	ThR	para	0.82	21.5	109.5	636.67		2	#N/A	#N/A
formal	C	11	6	L4	81	1	0	437	Treal（180）\Treal (81).jpg	real	373.1	FourA	ThL	para	0.82	21.5	109.5	636.67		2	#N/A	#N/A
formal	C	11	6	L2	72	1	0	437	Treal（180）\Treal (72).jpg	real	442.66	TwoA	ThL	para	0.82	21.5	109.5	636.67		2	#N/A	#N/A
formal	C	11	6	NO	148	1	0	437	Treal（180）\Treal (148).jpg	real	512	NO	NO	NO	0.82	21.5	109.5	636.67		2	#N/A	#N/A
formal	C	14	6	L2	50	1	0	437	Treal（180）\Treal (50).jpg	real	442.66	TwoA	ThL	para	0.86	22.17	81	635		1	#N/A	#N/A
formal	C	17	6	NO	163	1	0	437	Treal（180）\Treal (163).jpg	real	512	NO	NO	NO	0.86	19.67	107	532.33		2	#N/A	#N/A
formal	C	32	6	R4	81	1	0	437	Treal（180）\Treal (81).jpg	real	650.9	FourA	ThR	para	0.86	22.67	109.5	408.33		1	#N/A	#N/A
formal	C	36	6	R3	33	1	0	437	Treal（180）\Treal (33).jpg	real	616.07	ThreeA	ThR	para	0.82	20.17	92	565.33		2	#N/A	#N/A
formal	C	36	6	NO	174	1	0	437	Treal（180）\Treal (174).jpg	real	512	NO	NO	NO	0.82	20.17	92	565.33		2	#N/A	#N/A
formal	C	36	6	NO	160	1	0	437	Treal（180）\Treal (160).jpg	real	512	NO	NO	NO	0.82	20.17	92	565.33		2	#N/A	#N/A
formal	C	37	6	L4	113	1	0	437	Treal（180）\Treal (113).jpg	real	373.1	FourA	ThL	para	0.88	20.83	107	573.67		2	#N/A	#N/A
formal	C	42	6	L3	56	1	0	437	Treal（180）\Treal (56).jpg	real	407.93	ThreeA	ThL	para	0.82	23.33	92	340		1	#N/A	#N/A
formal	C	42	6	R2	112	1	0	437	Treal（180）\Treal (112).jpg	real	581.34	TwoA	ThR	para	0.82	23.33	92	340		1	#N/A	#N/A
formal	C	46	6	R3	5	1	0	437	Treal（180）\Treal (5).jpg	real	616.07	ThreeA	ThR	para	0.88	20.42	104	364.67		1	#N/A	#N/A
formal	D	106	6	R3	126	1	0	437	Treal（180）\Treal (126).jpg	real	616.07	ThreeA	ThR	para	0.64	18.5	84.5	404.67	89	2	#N/A	L
formal	D	115	6	R4	89	1	0	437	Treal（180）\Treal (89).jpg	real	650.9	FourA	ThR	para	0.68	21.17	80	401.67	100	1	#N/A	H
formal	D	73	6	L3	74	1	0	437	Treal（180）\Treal (74).jpg	real	407.93	ThreeA	ThL	para	0.74	19.08	86	323.67	77	2	#N/A	H
formal	D	73	6	R4	87	1	0	437	Treal（180）\Treal (87).jpg	real	650.9	FourA	ThR	para	0.74	19.08	86	323.67	77	2	#N/A	H
formal	D	77	6	R2	50	1	0	437	Treal（180）\Treal (50).jpg	real	581.34	TwoA	ThR	para	0.64	20.08	92	464	120	1	#N/A	L
formal	D	84	6	L2	17	1	0	437	Treal（180）\Treal (17).jpg	real	442.66	TwoA	ThL	para	0.7	21.25	107	328	90	2	#N/A	H
formal	D	87	6	R4	138	1	0	437	Treal（180）\Treal (138).jpg	real	650.9	FourA	ThR	para	0.7	20.33	107	532.33	85	2	#N/A	H
formal	D	94	6	NO	163	1	0	437	Treal（180）\Treal (163).jpg	real	512	NO	NO	NO	0.72	20.67	107	661.33	90	2	#N/A	H
formal	D	95	6	NO	147	1	0	437	Treal（180）\Treal (147).jpg	real	512	NO	NO	NO	0.74	20.17	127	422.33	130	2	#N/A	H
formal	M	137	6	NO	163	1	0	437	Treal（180）\Treal (163).jpg	real	512	NO	NO	NO	0.64	14.08	111	419.33		1	L	#N/A
formal	M	141	6	NO	157	1	0	437	Treal（180）\Treal (157).jpg	real	512	NO	NO	NO	0.6	14.25	104	493.67		2	L	#N/A
formal	M	150	6	L3	15	1	0	437	Treal（180）\Treal (15).jpg	real	407.93	ThreeA	ThL	para	0.72	14.67	98	307.33		2	H	#N/A
formal	M	156	6	R4	102	1	0	437	Treal（180）\Treal (102).jpg	real	650.9	FourA	ThR	para	0.73	15.5	91.5	289.33		2	H	#N/A
formal	M	158	6	L2	88	1	0	437	Treal（180）\Treal (88).jpg	real	442.66	TwoA	ThL	para	0.76	13.5	127	312.67		2	H	#N/A
formal	M	163	6	R4	114	1	0	437	Treal（180）\Treal (114).jpg	real	650.9	FourA	ThR	para	0.76	13.17	101	515.67		2	H	#N/A
formal	M	168	6	NO	166	1	0	437	Treal（180）\Treal (166).jpg	real	512	NO	NO	NO	0.64	15.42	102	290.67		2	L	#N/A
formal	C	11	6	R4	58	1	0	438	Treal（180）\Treal (58).jpg	real	650.9	FourA	ThR	para	0.82	21.5	109.5	636.67		2	#N/A	#N/A
formal	C	11	6	NO	149	1	0	438	Treal（180）\Treal (149).jpg	real	512	NO	NO	NO	0.82	21.5	109.5	636.67		2	#N/A	#N/A
formal	C	11	6	L2	7	1	0	438	Treal（180）\Treal (7).jpg	real	442.66	TwoA	ThL	para	0.82	21.5	109.5	636.67		2	#N/A	#N/A
formal	C	12	6	L4	92	1	0	438	Treal（180）\Treal (92).jpg	real	373.1	FourA	ThL	para	0.9	21.75	133	512.67		2	#N/A	#N/A
formal	C	12	6	L3	124	1	0	438	Treal（180）\Treal (124).jpg	real	407.93	ThreeA	ThL	para	0.9	21.75	133	512.67		2	#N/A	#N/A
formal	C	13	6	NO	176	1	0	438	Treal（180）\Treal (176).jpg	real	512	NO	NO	NO	0.92	21.92	97	389		2	#N/A	#N/A
formal	C	14	6	NO	179	1	0	438	Treal（180）\Treal (179).jpg	real	512	NO	NO	NO	0.86	22.17	81	635		1	#N/A	#N/A
formal	C	15	6	NO	179	1	0	438	Treal（180）\Treal (179).jpg	real	512	NO	NO	NO	0.88	20.5	120.5	478.67		2	#N/A	#N/A
formal	C	31	6	R4	116	1	0	438	Treal（180）\Treal (116).jpg	real	650.9	FourA	ThR	para	0.92	21.83	104	340		2	#N/A	#N/A
formal	C	37	6	R3	137	1	0	438	Treal（180）\Treal (137).jpg	real	616.07	ThreeA	ThR	para	0.88	20.83	107	573.67		2	#N/A	#N/A
formal	C	42	6	L3	36	1	0	438	Treal（180）\Treal (36).jpg	real	407.93	ThreeA	ThL	para	0.82	23.33	92	340		1	#N/A	#N/A
formal	C	42	6	R3	141	1	0	438	Treal（180）\Treal (141).jpg	real	616.07	ThreeA	ThR	para	0.82	23.33	92	340		1	#N/A	#N/A
formal	D	101	6	NO	160	1	0	438	Treal（180）\Treal (160).jpg	real	512	NO	NO	NO	0.7	22.5	101	334	110	2	#N/A	H
formal	D	101	6	NO	150	1	0	438	Treal（180）\Treal (150).jpg	real	512	NO	NO	NO	0.7	22.5	101	334	110	2	#N/A	H
formal	D	104	6	NO	175	1	0	438	Treal（180）\Treal (175).jpg	real	512	NO	NO	NO	0.64	22.67	120.5	403.67	110	1	#N/A	L
formal	D	107	6	NO	163	1	0	438	Treal（180）\Treal (163).jpg	real	512	NO	NO	NO	0.76	19.08	125.5	340	110	2	#N/A	H
formal	D	108	6	NO	150	1	0	438	Treal（180）\Treal (150).jpg	real	512	NO	NO	NO	0.7	19.42	104	470.33	90	1	#N/A	H
formal	D	108	6	L2	30	1	0	438	Treal（180）\Treal (30).jpg	real	442.66	TwoA	ThL	para	0.7	19.42	104	470.33	90	1	#N/A	H
formal	D	65	6	NO	162	1	0	438	Treal（180）\Treal (162).jpg	real	512	NO	NO	NO	0.68	18.75	114	400	100	2	#N/A	H
formal	D	67	6	NO	156	1	0	438	Treal（180）\Treal (156).jpg	real	512	NO	NO	NO	0.62	20.83	89	122.67	80	1	#N/A	L
formal	D	67	6	NO	146	1	0	438	Treal（180）\Treal (146).jpg	real	512	NO	NO	NO	0.62	20.83	89	122.67	80	1	#N/A	L
formal	D	75	6	NO	153	1	0	438	Treal（180）\Treal (153).jpg	real	512	NO	NO	NO	0.58	18.75	101	286.67	75	2	#N/A	L
formal	D	78	6	L4	124	1	0	438	Treal（180）\Treal (124).jpg	real	373.1	FourA	ThL	para	0.7	21.67	97	166.67	100	1	#N/A	H
formal	D	99	6	NO	168	1	0	438	Treal（180）\Treal (168).jpg	real	512	NO	NO	NO	0.62	21.08	107	387.67	110	2	#N/A	L
formal	D	99	6	NO	145	1	0	438	Treal（180）\Treal (145).jpg	real	512	NO	NO	NO	0.62	21.08	107	387.67	110	2	#N/A	L
formal	M	134	6	R3	20	1	0	438	Treal（180）\Treal (20).jpg	real	616.07	ThreeA	ThR	para	0.62	13.75	100	375		1	L	#N/A
formal	M	139	6	NO	176	1	0	438	Treal（180）\Treal (176).jpg	real	512	NO	NO	NO	0.56	13.67	127	336.67		2	L	#N/A
formal	M	139	6	NO	154	1	0	438	Treal（180）\Treal (154).jpg	real	512	NO	NO	NO	0.56	13.67	127	336.67		2	L	#N/A
formal	M	145	6	NO	170	1	0	438	Treal（180）\Treal (170).jpg	real	512	NO	NO	NO	0.56	13.83	86	393.33		2	L	#N/A
formal	M	161	6	R3	86	1	0	438	Treal（180）\Treal (86).jpg	real	616.07	ThreeA	ThR	para	0.62	14.17	87	261		2	L	#N/A
formal	M	153	6	L2	90	1	0	438	Treal（180）\Treal (90).jpg	real	442.66	TwoA	ThL	para	0.76	13.5	121	244.67		1	H	#N/A
formal	C	11	6	NO	172	1	0	439	Treal（180）\Treal (172).jpg	real	512	NO	NO	NO	0.82	21.5	109.5	636.67		2	#N/A	#N/A
formal	C	11	6	L2	48	1	0	439	Treal（180）\Treal (48).jpg	real	442.66	TwoA	ThL	para	0.82	21.5	109.5	636.67		2	#N/A	#N/A
formal	C	11	6	R3	26	1	0	439	Treal（180）\Treal (26).jpg	real	616.07	ThreeA	ThR	para	0.82	21.5	109.5	636.67		2	#N/A	#N/A
formal	C	11	6	NO	152	1	0	439	Treal（180）\Treal (152).jpg	real	512	NO	NO	NO	0.82	21.5	109.5	636.67		2	#N/A	#N/A
formal	C	12	6	R4	28	1	0	439	Treal（180）\Treal (28).jpg	real	650.9	FourA	ThR	para	0.9	21.75	133	512.67		2	#N/A	#N/A
formal	C	14	6	L3	14	1	0	439	Treal（180）\Treal (14).jpg	real	407.93	ThreeA	ThL	para	0.86	22.17	81	635		1	#N/A	#N/A
formal	C	31	6	NO	164	1	0	439	Treal（180）\Treal (164).jpg	real	512	NO	NO	NO	0.92	21.83	104	340		2	#N/A	#N/A
formal	C	32	6	NO	149	1	0	439	Treal（180）\Treal (149).jpg	real	512	NO	NO	NO	0.86	22.67	109.5	408.33		1	#N/A	#N/A
formal	D	103	6	NO	159	1	0	439	Treal（180）\Treal (159).jpg	real	512	NO	NO	NO	0.6	23.5	87	188.67	110	1	#N/A	L
formal	D	104	6	NO	178	1	0	439	Treal（180）\Treal (178).jpg	real	512	NO	NO	NO	0.64	22.67	120.5	403.67	110	1	#N/A	L
formal	D	108	6	L4	93	1	0	439	Treal（180）\Treal (93).jpg	real	373.1	FourA	ThL	para	0.7	19.42	104	470.33	90	1	#N/A	H
formal	D	108	6	R3	2	1	0	439	Treal（180）\Treal (2).jpg	real	616.07	ThreeA	ThR	para	0.7	19.42	104	470.33	90	1	#N/A	H
formal	D	115	6	NO	156	1	0	439	Treal（180）\Treal (156).jpg	real	512	NO	NO	NO	0.68	21.17	80	401.67	100	1	#N/A	H
formal	D	115	6	L3	64	1	0	439	Treal（180）\Treal (64).jpg	real	407.93	ThreeA	ThL	para	0.68	21.17	80	401.67	100	1	#N/A	H
formal	D	66	6	NO	154	1	0	439	Treal（180）\Treal (154).jpg	real	512	NO	NO	NO	0.58	19.5	101	316	90	2	#N/A	L
formal	D	67	6	NO	163	1	0	439	Treal（180）\Treal (163).jpg	real	512	NO	NO	NO	0.62	20.83	89	122.67	80	1	#N/A	L
formal	D	68	6	NO	169	1	0	439	Treal（180）\Treal (169).jpg	real	512	NO	NO	NO	0.72	19.92	109.5	174.67	100	1	#N/A	H
formal	D	72	6	R4	13	1	0	439	Treal（180）\Treal (13).jpg	real	650.9	FourA	ThR	para	0.72	20.83	101	356	90	2	#N/A	H
formal	D	72	6	L2	35	1	0	439	Treal（180）\Treal (35).jpg	real	442.66	TwoA	ThL	para	0.72	20.83	101	356	90	2	#N/A	H
formal	D	78	6	L3	2	1	0	439	Treal（180）\Treal (2).jpg	real	407.93	ThreeA	ThL	para	0.7	21.67	97	166.67	100	1	#N/A	H
formal	D	90	6	L4	4	1	0	439	Treal（180）\Treal (4).jpg	real	373.1	FourA	ThL	para	0.7	22.58	133	200.67	120	1	#N/A	H
formal	D	95	6	R3	86	1	0	439	Treal（180）\Treal (86).jpg	real	616.07	ThreeA	ThR	para	0.74	20.17	127	422.33	130	2	#N/A	H
formal	D	99	6	NO	179	1	0	439	Treal（180）\Treal (179).jpg	real	512	NO	NO	NO	0.62	21.08	107	387.67	110	2	#N/A	L
formal	M	131	6	R3	91	1	0	439	Treal（180）\Treal (91).jpg	real	616.07	ThreeA	ThR	para	0.76	14.17	89	394.33		2	H	#N/A
formal	M	131	6	R4	10	1	0	439	Treal（180）\Treal (10).jpg	real	650.9	FourA	ThR	para	0.76	14.17	89	394.33		2	H	#N/A
formal	M	156	6	R3	142	1	0	439	Treal（180）\Treal (142).jpg	real	616.07	ThreeA	ThR	para	0.73	15.5	91.5	289.33		2	H	#N/A
formal	M	163	6	L4	43	1	0	439	Treal（180）\Treal (43).jpg	real	373.1	FourA	ThL	para	0.76	13.17	101	515.67		2	H	#N/A
formal	M	166	6	NO	174	0	1	439	Treal（180）\Treal (174).jpg	real	512	NO	NO	NO	0.64	13.83	108	380.67		2	L	#N/A
formal	M	168	6	R3	17	1	0	439	Treal（180）\Treal (17).jpg	real	616.07	ThreeA	ThR	para	0.64	15.42	102	290.67		2	L	#N/A
formal	M	153	6	NO	153	1	0	439	Treal（180）\Treal (153).jpg	real	512	NO	NO	NO	0.76	13.5	121	244.67		1	H	#N/A
formal	C	11	6	L4	45	1	0	440	Treal（180）\Treal (45).jpg	real	373.1	FourA	ThL	para	0.82	21.5	109.5	636.67		2	#N/A	#N/A
formal	C	11	6	R2	114	1	0	440	Treal（180）\Treal (114).jpg	real	581.34	TwoA	ThR	para	0.82	21.5	109.5	636.67		2	#N/A	#N/A
formal	C	12	6	L2	3	1	0	440	Treal（180）\Treal (3).jpg	real	442.66	TwoA	ThL	para	0.9	21.75	133	512.67		2	#N/A	#N/A
formal	C	12	6	L2	45	1	0	440	Treal（180）\Treal (45).jpg	real	442.66	TwoA	ThL	para	0.9	21.75	133	512.67		2	#N/A	#N/A
formal	C	13	6	L4	31	1	0	440	Treal（180）\Treal (31).jpg	real	373.1	FourA	ThL	para	0.92	21.92	97	389		2	#N/A	#N/A
formal	C	33	6	R4	52	1	0	440	Treal（180）\Treal (52).jpg	real	650.9	FourA	ThR	para	0.84	20.75	133	498		1	#N/A	#N/A
formal	C	37	6	NO	170	1	0	440	Treal（180）\Treal (170).jpg	real	512	NO	NO	NO	0.88	20.83	107	573.67		2	#N/A	#N/A
formal	C	42	6	L2	5	1	0	440	Treal（180）\Treal (5).jpg	real	442.66	TwoA	ThL	para	0.82	23.33	92	340		1	#N/A	#N/A
formal	C	46	6	R3	86	1	0	440	Treal（180）\Treal (86).jpg	real	616.07	ThreeA	ThR	para	0.88	20.42	104	364.67		1	#N/A	#N/A
formal	C	48	6	NO	168	1	0	440	Treal（180）\Treal (168).jpg	real	512	NO	NO	NO	0.84	19.08	101	399.67		2	#N/A	#N/A
formal	D	107	6	NO	179	1	0	440	Treal（180）\Treal (179).jpg	real	512	NO	NO	NO	0.76	19.08	125.5	340	110	2	#N/A	H
formal	D	60	6	NO	151	1	0	440	Treal（180）\Treal (151).jpg	real	512	NO	NO	NO	0.72	20.92	109.5	405.67	105	2	#N/A	H
formal	D	63	6	R2	28	1	0	440	Treal（180）\Treal (28).jpg	real	581.34	TwoA	ThR	para	0.62	19.67	81	264.67	95	2	#N/A	L
formal	D	66	6	NO	147	1	0	440	Treal（180）\Treal (147).jpg	real	512	NO	NO	NO	0.58	19.5	101	316	90	2	#N/A	L
formal	D	76	6	NO	174	1	0	440	Treal（180）\Treal (174).jpg	real	512	NO	NO	NO	0.74	19.25	109.5	374.67	85	1	#N/A	H
formal	D	78	6	NO	153	1	0	440	Treal（180）\Treal (153).jpg	real	512	NO	NO	NO	0.7	21.67	97	166.67	100	1	#N/A	H
formal	D	84	6	L2	124	1	0	440	Treal（180）\Treal (124).jpg	real	442.66	TwoA	ThL	para	0.7	21.25	107	328	90	2	#N/A	H
formal	D	87	6	NO	164	1	0	440	Treal（180）\Treal (164).jpg	real	512	NO	NO	NO	0.7	20.33	107	532.33	85	2	#N/A	H
formal	D	94	6	NO	180	1	0	440	Treal（180）\Treal (180).jpg	real	512	NO	NO	NO	0.72	20.67	107	661.33	90	2	#N/A	H
formal	D	99	6	L2	83	1	0	440	Treal（180）\Treal (83).jpg	real	442.66	TwoA	ThL	para	0.62	21.08	107	387.67	110	2	#N/A	L
formal	M	145	6	NO	168	1	0	440	Treal（180）\Treal (168).jpg	real	512	NO	NO	NO	0.56	13.83	86	393.33		2	L	#N/A
formal	M	155	6	R2	10	1	0	440	Treal（180）\Treal (10).jpg	real	581.34	TwoA	ThR	para	0.58	14.25	110	356		2	L	#N/A
formal	M	156	6	NO	147	1	0	440	Treal（180）\Treal (147).jpg	real	512	NO	NO	NO	0.73	15.5	91.5	289.33		2	H	#N/A
formal	M	160	6	L4	30	0	1	440	Treal（180）\Treal (30).jpg	real	373.1	FourA	ThL	para	0.6	13.83	108	375		2	L	#N/A
formal	M	160	6	R3	76	1	0	440	Treal（180）\Treal (76).jpg	real	616.07	ThreeA	ThR	para	0.6	13.83	108	375		2	L	#N/A
formal	M	169	6	R2	2	1	0	440	Treal（180）\Treal (2).jpg	real	581.34	TwoA	ThR	para	0.9	14.42	97	477.67		2	H	#N/A
formal	C	12	6	NO	155	1	0	441	Treal（180）\Treal (155).jpg	real	512	NO	NO	NO	0.9	21.75	133	512.67		2	#N/A	#N/A
formal	C	12	6	L4	37	1	0	441	Treal（180）\Treal (37).jpg	real	373.1	FourA	ThL	para	0.9	21.75	133	512.67		2	#N/A	#N/A
formal	C	12	6	R3	141	1	0	441	Treal（180）\Treal (141).jpg	real	616.07	ThreeA	ThR	para	0.9	21.75	133	512.67		2	#N/A	#N/A
formal	C	12	6	R2	56	1	0	441	Treal（180）\Treal (56).jpg	real	581.34	TwoA	ThR	para	0.9	21.75	133	512.67		2	#N/A	#N/A
formal	C	13	6	R3	124	1	0	441	Treal（180）\Treal (124).jpg	real	616.07	ThreeA	ThR	para	0.92	21.92	97	389		2	#N/A	#N/A
formal	C	17	6	R4	16	1	0	441	Treal（180）\Treal (16).jpg	real	650.9	FourA	ThR	para	0.86	19.67	107	532.33		2	#N/A	#N/A
formal	C	25	6	NO	145	1	0	441	Treal（180）\Treal (145).jpg	real	512	NO	NO	NO	0.94	19.67	107	382		2	#N/A	#N/A
formal	C	28	6	NO	180	1	0	441	Treal（180）\Treal (180).jpg	real	512	NO	NO	NO	0.9	19.5	133	543.33		1	#N/A	#N/A
formal	C	32	6	R3	98	1	0	441	Treal（180）\Treal (98).jpg	real	616.07	ThreeA	ThR	para	0.86	22.67	109.5	408.33		1	#N/A	#N/A
formal	C	42	6	R3	88	1	0	441	Treal（180）\Treal (88).jpg	real	616.07	ThreeA	ThR	para	0.82	23.33	92	340		1	#N/A	#N/A
formal	C	43	6	NO	160	1	0	441	Treal（180）\Treal (160).jpg	real	512	NO	NO	NO	0.82	19.33	109.5	478.67		2	#N/A	#N/A
formal	C	46	6	NO	163	1	0	441	Treal（180）\Treal (163).jpg	real	512	NO	NO	NO	0.88	20.42	104	364.67		1	#N/A	#N/A
formal	C	48	6	L2	93	1	0	441	Treal（180）\Treal (93).jpg	real	442.66	TwoA	ThL	para	0.84	19.08	101	399.67		2	#N/A	#N/A
formal	D	101	6	L4	36	1	0	441	Treal（180）\Treal (36).jpg	real	373.1	FourA	ThL	para	0.7	22.5	101	334	110	2	#N/A	H
formal	D	106	6	NO	167	1	0	441	Treal（180）\Treal (167).jpg	real	512	NO	NO	NO	0.64	18.5	84.5	404.67	89	2	#N/A	L
formal	D	112	6	L2	128	1	0	441	Treal（180）\Treal (128).jpg	real	442.66	TwoA	ThL	para	0.56	20.5	97	269.33	114	2	#N/A	L
formal	D	66	6	L4	2	1	0	441	Treal（180）\Treal (2).jpg	real	373.1	FourA	ThL	para	0.58	19.5	101	316	90	2	#N/A	L
formal	D	73	6	R3	2	1	0	441	Treal（180）\Treal (2).jpg	real	616.07	ThreeA	ThR	para	0.74	19.08	86	323.67	77	2	#N/A	H
formal	D	84	6	L3	134	1	0	441	Treal（180）\Treal (134).jpg	real	407.93	ThreeA	ThL	para	0.7	21.25	107	328	90	2	#N/A	H
formal	D	87	6	L2	56	1	0	441	Treal（180）\Treal (56).jpg	real	442.66	TwoA	ThL	para	0.7	20.33	107	532.33	85	2	#N/A	H
formal	D	90	6	NO	164	1	0	441	Treal（180）\Treal (164).jpg	real	512	NO	NO	NO	0.7	22.58	133	200.67	120	1	#N/A	H
formal	D	90	6	L2	35	1	0	441	Treal（180）\Treal (35).jpg	real	442.66	TwoA	ThL	para	0.7	22.58	133	200.67	120	1	#N/A	H
formal	D	94	6	R3	6	1	0	441	Treal（180）\Treal (6).jpg	real	616.07	ThreeA	ThR	para	0.72	20.67	107	661.33	90	2	#N/A	H
formal	D	99	6	NO	159	1	0	441	Treal（180）\Treal (159).jpg	real	512	NO	NO	NO	0.62	21.08	107	387.67	110	2	#N/A	L
formal	M	131	6	R3	100	1	0	441	Treal（180）\Treal (100).jpg	real	616.07	ThreeA	ThR	para	0.76	14.17	89	394.33		2	H	#N/A
formal	M	133	6	L4	74	1	0	441	Treal（180）\Treal (74).jpg	real	373.1	FourA	ThL	para	0.76	13.83	114	392.67		1	H	#N/A
formal	M	133	6	R3	67	1	0	441	Treal（180）\Treal (67).jpg	real	616.07	ThreeA	ThR	para	0.76	13.83	114	392.67		1	H	#N/A
formal	M	145	6	R3	110	1	0	441	Treal（180）\Treal (110).jpg	real	616.07	ThreeA	ThR	para	0.56	13.83	86	393.33		2	L	#N/A
formal	M	156	6	L3	115	1	0	441	Treal（180）\Treal (115).jpg	real	407.93	ThreeA	ThL	para	0.73	15.5	91.5	289.33		2	H	#N/A
formal	M	161	6	R2	57	1	0	441	Treal（180）\Treal (57).jpg	real	581.34	TwoA	ThR	para	0.62	14.17	87	261		2	L	#N/A
formal	C	11	6	R3	122	1	0	442	Treal（180）\Treal (122).jpg	real	616.07	ThreeA	ThR	para	0.82	21.5	109.5	636.67		2	#N/A	#N/A
formal	C	12	6	NO	172	1	0	442	Treal（180）\Treal (172).jpg	real	512	NO	NO	NO	0.9	21.75	133	512.67		2	#N/A	#N/A
formal	C	13	6	R4	58	1	0	442	Treal（180）\Treal (58).jpg	real	650.9	FourA	ThR	para	0.92	21.92	97	389		2	#N/A	#N/A
formal	C	13	6	NO	174	1	0	442	Treal（180）\Treal (174).jpg	real	512	NO	NO	NO	0.92	21.92	97	389		2	#N/A	#N/A
formal	C	15	6	NO	164	1	0	442	Treal（180）\Treal (164).jpg	real	512	NO	NO	NO	0.88	20.5	120.5	478.67		2	#N/A	#N/A
formal	C	22	6	NO	163	1	0	442	Treal（180）\Treal (163).jpg	real	512	NO	NO	NO	0.8	20.5	109.5	452.67		2	#N/A	#N/A
formal	C	23	6	R4	11	1	0	442	Treal（180）\Treal (11).jpg	real	650.9	FourA	ThR	para	0.82	18.83	86	531		1	#N/A	#N/A
formal	C	28	6	R4	118	1	0	442	Treal（180）\Treal (118).jpg	real	650.9	FourA	ThR	para	0.9	19.5	133	543.33		1	#N/A	#N/A
formal	C	28	6	R2	105	1	0	442	Treal（180）\Treal (105).jpg	real	581.34	TwoA	ThR	para	0.9	19.5	133	543.33		1	#N/A	#N/A
formal	C	31	6	NO	172	1	0	442	Treal（180）\Treal (172).jpg	real	512	NO	NO	NO	0.92	21.83	104	340		2	#N/A	#N/A
formal	C	31	6	NO	157	1	0	442	Treal（180）\Treal (157).jpg	real	512	NO	NO	NO	0.92	21.83	104	340		2	#N/A	#N/A
formal	C	32	6	L4	14	1	0	442	Treal（180）\Treal (14).jpg	real	373.1	FourA	ThL	para	0.86	22.67	109.5	408.33		1	#N/A	#N/A
formal	C	34	6	R3	36	1	0	442	Treal（180）\Treal (36).jpg	real	616.07	ThreeA	ThR	para	0.86	20.5	101	468		2	#N/A	#N/A
formal	C	40	6	R4	73	1	0	442	Treal（180）\Treal (73).jpg	real	650.9	FourA	ThR	para	0.9	19.58	87	650.67		2	#N/A	#N/A
formal	C	44	6	NO	154	1	0	442	Treal（180）\Treal (154).jpg	real	512	NO	NO	NO	0.92	19.08	120.5	450		2	#N/A	#N/A
formal	C	48	6	R4	67	1	0	442	Treal（180）\Treal (67).jpg	real	650.9	FourA	ThR	para	0.84	19.08	101	399.67		2	#N/A	#N/A
formal	C	48	6	L2	142	1	0	442	Treal（180）\Treal (142).jpg	real	442.66	TwoA	ThL	para	0.84	19.08	101	399.67		2	#N/A	#N/A
formal	D	108	6	L3	96	1	0	442	Treal（180）\Treal (96).jpg	real	407.93	ThreeA	ThL	para	0.7	19.42	104	470.33	90	1	#N/A	H
formal	D	108	6	R3	75	1	0	442	Treal（180）\Treal (75).jpg	real	616.07	ThreeA	ThR	para	0.7	19.42	104	470.33	90	1	#N/A	H
formal	D	112	6	NO	165	1	0	442	Treal（180）\Treal (165).jpg	real	512	NO	NO	NO	0.56	20.5	97	269.33	114	2	#N/A	L
formal	D	60	6	L2	93	1	0	442	Treal（180）\Treal (93).jpg	real	442.66	TwoA	ThL	para	0.72	20.92	109.5	405.67	105	2	#N/A	H
formal	D	60	6	R3	71	1	0	442	Treal（180）\Treal (71).jpg	real	616.07	ThreeA	ThR	para	0.72	20.92	109.5	405.67	105	2	#N/A	H
formal	D	65	6	L4	21	1	0	442	Treal（180）\Treal (21).jpg	real	373.1	FourA	ThL	para	0.68	18.75	114	400	100	2	#N/A	H
formal	D	66	6	L3	12	1	0	442	Treal（180）\Treal (12).jpg	real	407.93	ThreeA	ThL	para	0.58	19.5	101	316	90	2	#N/A	L
formal	D	77	6	NO	151	1	0	442	Treal（180）\Treal (151).jpg	real	512	NO	NO	NO	0.64	20.08	92	464	120	1	#N/A	L
formal	D	78	6	L3	12	1	0	442	Treal（180）\Treal (12).jpg	real	407.93	ThreeA	ThL	para	0.7	21.67	97	166.67	100	1	#N/A	H
formal	D	84	6	L4	23	1	0	442	Treal（180）\Treal (23).jpg	real	373.1	FourA	ThL	para	0.7	21.25	107	328	90	2	#N/A	H
formal	D	84	6	R3	54	1	0	442	Treal（180）\Treal (54).jpg	real	616.07	ThreeA	ThR	para	0.7	21.25	107	328	90	2	#N/A	H
formal	D	84	6	L3	8	1	0	442	Treal（180）\Treal (8).jpg	real	407.93	ThreeA	ThL	para	0.7	21.25	107	328	90	2	#N/A	H
formal	D	87	6	R3	8	1	0	442	Treal（180）\Treal (8).jpg	real	616.07	ThreeA	ThR	para	0.7	20.33	107	532.33	85	2	#N/A	H
formal	D	99	6	R4	25	1	0	442	Treal（180）\Treal (25).jpg	real	650.9	FourA	ThR	para	0.62	21.08	107	387.67	110	2	#N/A	L
formal	D	99	6	NO	156	1	0	442	Treal（180）\Treal (156).jpg	real	512	NO	NO	NO	0.62	21.08	107	387.67	110	2	#N/A	L
formal	D	99	6	NO	154	1	0	442	Treal（180）\Treal (154).jpg	real	512	NO	NO	NO	0.62	21.08	107	387.67	110	2	#N/A	L
formal	M	134	6	R2	30	1	0	442	Treal（180）\Treal (30).jpg	real	581.34	TwoA	ThR	para	0.62	13.75	100	375		1	L	#N/A
formal	M	136	6	NO	174	1	0	442	Treal（180）\Treal (174).jpg	real	512	NO	NO	NO	0.69	13	124.5	219.67		1	H	#N/A
formal	M	139	6	L3	119	1	0	442	Treal（180）\Treal (119).jpg	real	407.93	ThreeA	ThL	para	0.56	13.67	127	336.67		2	L	#N/A
formal	M	139	6	R2	54	1	0	442	Treal（180）\Treal (54).jpg	real	581.34	TwoA	ThR	para	0.56	13.67	127	336.67		2	L	#N/A
formal	M	146	6	NO	157	1	0	442	Treal（180）\Treal (157).jpg	real	512	NO	NO	NO	0.7	14.17	106	255		1	H	#N/A
formal	M	150	6	NO	157	0	1	442	Treal（180）\Treal (157).jpg	real	512	NO	NO	NO	0.72	14.67	98	307.33		2	H	#N/A
formal	M	156	6	R4	112	1	0	442	Treal（180）\Treal (112).jpg	real	650.9	FourA	ThR	para	0.73	15.5	91.5	289.33		2	H	#N/A
formal	M	163	6	NO	159	1	0	442	Treal（180）\Treal (159).jpg	real	512	NO	NO	NO	0.76	13.17	101	515.67		2	H	#N/A
formal	M	168	6	NO	162	1	0	442	Treal（180）\Treal (162).jpg	real	512	NO	NO	NO	0.64	15.42	102	290.67		2	L	#N/A
formal	M	168	6	L4	129	1	0	442	Treal（180）\Treal (129).jpg	real	373.1	FourA	ThL	para	0.64	15.42	102	290.67		2	L	#N/A
formal	C	11	6	L3	20	1	0	443	Treal（180）\Treal (20).jpg	real	407.93	ThreeA	ThL	para	0.82	21.5	109.5	636.67		2	#N/A	#N/A
formal	C	11	6	L3	104	1	0	443	Treal（180）\Treal (104).jpg	real	407.93	ThreeA	ThL	para	0.82	21.5	109.5	636.67		2	#N/A	#N/A
formal	C	12	6	L3	75	1	0	443	Treal（180）\Treal (75).jpg	real	407.93	ThreeA	ThL	para	0.9	21.75	133	512.67		2	#N/A	#N/A
formal	C	12	6	L2	87	1	0	443	Treal（180）\Treal (87).jpg	real	442.66	TwoA	ThL	para	0.9	21.75	133	512.67		2	#N/A	#N/A
formal	C	23	6	L2	52	1	0	443	Treal（180）\Treal (52).jpg	real	442.66	TwoA	ThL	para	0.82	18.83	86	531		1	#N/A	#N/A
formal	C	28	6	R2	101	1	0	443	Treal（180）\Treal (101).jpg	real	581.34	TwoA	ThR	para	0.9	19.5	133	543.33		1	#N/A	#N/A
formal	C	33	6	R2	35	1	0	443	Treal（180）\Treal (35).jpg	real	581.34	TwoA	ThR	para	0.84	20.75	133	498		1	#N/A	#N/A
formal	C	36	6	L3	128	1	0	443	Treal（180）\Treal (128).jpg	real	407.93	ThreeA	ThL	para	0.82	20.17	92	565.33		2	#N/A	#N/A
formal	C	48	6	NO	153	1	0	443	Treal（180）\Treal (153).jpg	real	512	NO	NO	NO	0.84	19.08	101	399.67		2	#N/A	#N/A
formal	D	113	6	NO	153	1	0	443	Treal（180）\Treal (153).jpg	real	512	NO	NO	NO	0.7	20.5	127	417	115	1	#N/A	H
formal	D	60	6	L4	31	1	0	443	Treal（180）\Treal (31).jpg	real	373.1	FourA	ThL	para	0.72	20.92	109.5	405.67	105	2	#N/A	H
formal	D	60	6	L4	12	1	0	443	Treal（180）\Treal (12).jpg	real	373.1	FourA	ThL	para	0.72	20.92	109.5	405.67	105	2	#N/A	H
formal	D	64	6	NO	156	0	1	443	Treal（180）\Treal (156).jpg	real	512	NO	NO	NO	0.66	21.33	104	158.33	100	2	#N/A	L
formal	D	68	6	R2	55	1	0	443	Treal（180）\Treal (55).jpg	real	581.34	TwoA	ThR	para	0.72	19.92	109.5	174.67	100	1	#N/A	H
formal	D	72	6	NO	166	1	0	443	Treal（180）\Treal (166).jpg	real	512	NO	NO	NO	0.72	20.83	101	356	90	2	#N/A	H
formal	D	78	6	L3	31	1	0	443	Treal（180）\Treal (31).jpg	real	407.93	ThreeA	ThL	para	0.7	21.67	97	166.67	100	1	#N/A	H
formal	D	84	6	L4	40	1	0	443	Treal（180）\Treal (40).jpg	real	373.1	FourA	ThL	para	0.7	21.25	107	328	90	2	#N/A	H
formal	D	87	6	L3	35	1	0	443	Treal（180）\Treal (35).jpg	real	407.93	ThreeA	ThL	para	0.7	20.33	107	532.33	85	2	#N/A	H
formal	D	87	6	R3	37	1	0	443	Treal（180）\Treal (37).jpg	real	616.07	ThreeA	ThR	para	0.7	20.33	107	532.33	85	2	#N/A	H
formal	D	90	6	L2	61	1	0	443	Treal（180）\Treal (61).jpg	real	442.66	TwoA	ThL	para	0.7	22.58	133	200.67	120	1	#N/A	H
formal	D	90	6	L4	105	1	0	443	Treal（180）\Treal (105).jpg	real	373.1	FourA	ThL	para	0.7	22.58	133	200.67	120	1	#N/A	H
formal	D	90	6	R2	59	1	0	443	Treal（180）\Treal (59).jpg	real	581.34	TwoA	ThR	para	0.7	22.58	133	200.67	120	1	#N/A	H
formal	D	92	6	NO	177	1	0	443	Treal（180）\Treal (177).jpg	real	512	NO	NO	NO	0.6	20.67	133	305.33	90	2	#N/A	L
formal	M	130	6	NO	167	1	0	443	Treal（180）\Treal (167).jpg	real	512	NO	NO	NO	0.62	15.33	102	380.67		1	L	#N/A
formal	M	130	6	NO	164	1	0	443	Treal（180）\Treal (164).jpg	real	512	NO	NO	NO	0.62	15.33	102	380.67		1	L	#N/A
formal	M	132	6	NO	179	1	0	443	Treal（180）\Treal (179).jpg	real	512	NO	NO	NO	0.65	13.83	98	332		1	H	#N/A
formal	M	134	6	R4	60	1	0	443	Treal（180）\Treal (60).jpg	real	650.9	FourA	ThR	para	0.62	13.75	100	375		1	L	#N/A
formal	M	136	6	NO	171	1	0	443	Treal（180）\Treal (171).jpg	real	512	NO	NO	NO	0.69	13	124.5	219.67		1	H	#N/A
formal	M	137	6	R3	87	1	0	443	Treal（180）\Treal (87).jpg	real	616.07	ThreeA	ThR	para	0.64	14.08	111	419.33		1	L	#N/A
formal	M	139	6	L3	1	1	0	443	Treal（180）\Treal (1).jpg	real	407.93	ThreeA	ThL	para	0.56	13.67	127	336.67		2	L	#N/A
formal	M	162	6	R4	21	1	0	443	Treal（180）\Treal (21).jpg	real	650.9	FourA	ThR	para	0.6	14.08	90	212.33		2	L	#N/A
formal	M	166	6	NO	147	0	1	443	Treal（180）\Treal (147).jpg	real	512	NO	NO	NO	0.64	13.83	108	380.67		2	L	#N/A
formal	C	11	6	L3	100	1	0	444	Treal（180）\Treal (100).jpg	real	407.93	ThreeA	ThL	para	0.82	21.5	109.5	636.67		2	#N/A	#N/A
formal	C	11	6	R4	112	1	0	444	Treal（180）\Treal (112).jpg	real	650.9	FourA	ThR	para	0.82	21.5	109.5	636.67		2	#N/A	#N/A
formal	C	11	6	R3	134	1	0	444	Treal（180）\Treal (134).jpg	real	616.07	ThreeA	ThR	para	0.82	21.5	109.5	636.67		2	#N/A	#N/A
formal	C	11	6	R4	16	1	0	444	Treal（180）\Treal (16).jpg	real	650.9	FourA	ThR	para	0.82	21.5	109.5	636.67		2	#N/A	#N/A
formal	C	12	6	NO	153	1	0	444	Treal（180）\Treal (153).jpg	real	512	NO	NO	NO	0.9	21.75	133	512.67		2	#N/A	#N/A
formal	C	22	6	R2	127	1	0	444	Treal（180）\Treal (127).jpg	real	581.34	TwoA	ThR	para	0.8	20.5	109.5	452.67		2	#N/A	#N/A
formal	C	25	6	NO	177	1	0	444	Treal（180）\Treal (177).jpg	real	512	NO	NO	NO	0.94	19.67	107	382		2	#N/A	#N/A
formal	C	36	6	R3	74	1	0	444	Treal（180）\Treal (74).jpg	real	616.07	ThreeA	ThR	para	0.82	20.17	92	565.33		2	#N/A	#N/A
formal	C	37	6	L4	22	1	0	444	Treal（180）\Treal (22).jpg	real	373.1	FourA	ThL	para	0.88	20.83	107	573.67		2	#N/A	#N/A
formal	C	38	6	L4	142	0	1	444	Treal（180）\Treal (142).jpg	real	373.1	FourA	ThL	para	0.8	20.92	127	418.33		2	#N/A	#N/A
formal	C	42	6	R4	45	1	0	444	Treal（180）\Treal (45).jpg	real	650.9	FourA	ThR	para	0.82	23.33	92	340		1	#N/A	#N/A
formal	C	42	6	R4	137	1	0	444	Treal（180）\Treal (137).jpg	real	650.9	FourA	ThR	para	0.82	23.33	92	340		1	#N/A	#N/A
formal	C	42	6	NO	147	1	0	444	Treal（180）\Treal (147).jpg	real	512	NO	NO	NO	0.82	23.33	92	340		1	#N/A	#N/A
formal	C	46	6	NO	177	1	0	444	Treal（180）\Treal (177).jpg	real	512	NO	NO	NO	0.88	20.42	104	364.67		1	#N/A	#N/A
formal	D	101	6	NO	177	1	0	444	Treal（180）\Treal (177).jpg	real	512	NO	NO	NO	0.7	22.5	101	334	110	2	#N/A	H
formal	D	113	6	NO	179	1	0	444	Treal（180）\Treal (179).jpg	real	512	NO	NO	NO	0.7	20.5	127	417	115	1	#N/A	H
formal	D	115	6	NO	159	1	0	444	Treal（180）\Treal (159).jpg	real	512	NO	NO	NO	0.68	21.17	80	401.67	100	1	#N/A	H
formal	D	115	6	R3	121	1	0	444	Treal（180）\Treal (121).jpg	real	616.07	ThreeA	ThR	para	0.68	21.17	80	401.67	100	1	#N/A	H
formal	D	60	6	R4	23	1	0	444	Treal（180）\Treal (23).jpg	real	650.9	FourA	ThR	para	0.72	20.92	109.5	405.67	105	2	#N/A	H
formal	D	60	6	L2	96	1	0	444	Treal（180）\Treal (96).jpg	real	442.66	TwoA	ThL	para	0.72	20.92	109.5	405.67	105	2	#N/A	H
formal	D	65	6	NO	174	1	0	444	Treal（180）\Treal (174).jpg	real	512	NO	NO	NO	0.68	18.75	114	400	100	2	#N/A	H
formal	D	68	6	R4	137	1	0	444	Treal（180）\Treal (137).jpg	real	650.9	FourA	ThR	para	0.72	19.92	109.5	174.67	100	1	#N/A	H
formal	D	72	6	NO	149	1	0	444	Treal（180）\Treal (149).jpg	real	512	NO	NO	NO	0.72	20.83	101	356	90	2	#N/A	H
formal	D	78	6	R3	89	1	0	444	Treal（180）\Treal (89).jpg	real	616.07	ThreeA	ThR	para	0.7	21.67	97	166.67	100	1	#N/A	H
formal	D	78	6	R4	130	0	1	444	Treal（180）\Treal (130).jpg	real	650.9	FourA	ThR	para	0.7	21.67	97	166.67	100	1	#N/A	H
formal	D	84	6	L3	121	1	0	444	Treal（180）\Treal (121).jpg	real	407.93	ThreeA	ThL	para	0.7	21.25	107	328	90	2	#N/A	H
formal	D	87	6	L3	119	1	0	444	Treal（180）\Treal (119).jpg	real	407.93	ThreeA	ThL	para	0.7	20.33	107	532.33	85	2	#N/A	H
formal	D	87	6	L2	126	1	0	444	Treal（180）\Treal (126).jpg	real	442.66	TwoA	ThL	para	0.7	20.33	107	532.33	85	2	#N/A	H
formal	D	87	6	L4	129	1	0	444	Treal（180）\Treal (129).jpg	real	373.1	FourA	ThL	para	0.7	20.33	107	532.33	85	2	#N/A	H
formal	D	87	6	L3	98	1	0	444	Treal（180）\Treal (98).jpg	real	407.93	ThreeA	ThL	para	0.7	20.33	107	532.33	85	2	#N/A	H
formal	D	90	6	L3	70	0	1	444	Treal（180）\Treal (70).jpg	real	407.93	ThreeA	ThL	para	0.7	22.58	133	200.67	120	1	#N/A	H
formal	D	90	6	R2	100	1	0	444	Treal（180）\Treal (100).jpg	real	581.34	TwoA	ThR	para	0.7	22.58	133	200.67	120	1	#N/A	H
formal	D	94	6	NO	161	1	0	444	Treal（180）\Treal (161).jpg	real	512	NO	NO	NO	0.72	20.67	107	661.33	90	2	#N/A	H
formal	D	94	6	L3	117	1	0	444	Treal（180）\Treal (117).jpg	real	407.93	ThreeA	ThL	para	0.72	20.67	107	661.33	90	2	#N/A	H
formal	D	94	6	R4	133	1	0	444	Treal（180）\Treal (133).jpg	real	650.9	FourA	ThR	para	0.72	20.67	107	661.33	90	2	#N/A	H
formal	M	130	6	NO	149	1	0	444	Treal（180）\Treal (149).jpg	real	512	NO	NO	NO	0.62	15.33	102	380.67		1	L	#N/A
formal	M	134	6	L4	42	1	0	444	Treal（180）\Treal (42).jpg	real	373.1	FourA	ThL	para	0.62	13.75	100	375		1	L	#N/A
formal	M	134	6	NO	146	1	0	444	Treal（180）\Treal (146).jpg	real	512	NO	NO	NO	0.62	13.75	100	375		1	L	#N/A
formal	M	137	6	L2	71	1	0	444	Treal（180）\Treal (71).jpg	real	442.66	TwoA	ThL	para	0.64	14.08	111	419.33		1	L	#N/A
formal	M	141	6	R4	1	1	0	444	Treal（180）\Treal (1).jpg	real	650.9	FourA	ThR	para	0.6	14.25	104	493.67		2	L	#N/A
formal	M	150	6	NO	171	1	0	444	Treal（180）\Treal (171).jpg	real	512	NO	NO	NO	0.72	14.67	98	307.33		2	H	#N/A
formal	M	160	6	R3	84	1	0	444	Treal（180）\Treal (84).jpg	real	616.07	ThreeA	ThR	para	0.6	13.83	108	375		2	L	#N/A
formal	M	163	6	L3	82	0	1	444	Treal（180）\Treal (82).jpg	real	407.93	ThreeA	ThL	para	0.76	13.17	101	515.67		2	H	#N/A
formal	M	163	6	R3	130	1	0	444	Treal（180）\Treal (130).jpg	real	616.07	ThreeA	ThR	para	0.76	13.17	101	515.67		2	H	#N/A
formal	M	163	6	L2	20	1	0	444	Treal（180）\Treal (20).jpg	real	442.66	TwoA	ThL	para	0.76	13.17	101	515.67		2	H	#N/A
formal	M	167	6	NO	153	1	0	444	Treal（180）\Treal (153).jpg	real	512	NO	NO	NO	0.72	13.83	124.5	402.33		2	H	#N/A
formal	M	168	6	R3	25	1	0	444	Treal（180）\Treal (25).jpg	real	616.07	ThreeA	ThR	para	0.64	15.42	102	290.67		2	L	#N/A
formal	C	12	6	L2	9	1	0	445	Treal（180）\Treal (9).jpg	real	442.66	TwoA	ThL	para	0.9	21.75	133	512.67		2	#N/A	#N/A
formal	C	12	6	NO	156	1	0	445	Treal（180）\Treal (156).jpg	real	512	NO	NO	NO	0.9	21.75	133	512.67		2	#N/A	#N/A
formal	C	22	6	NO	146	1	0	445	Treal（180）\Treal (146).jpg	real	512	NO	NO	NO	0.8	20.5	109.5	452.67		2	#N/A	#N/A
formal	C	28	6	L4	121	1	0	445	Treal（180）\Treal (121).jpg	real	373.1	FourA	ThL	para	0.9	19.5	133	543.33		1	#N/A	#N/A
formal	C	36	6	L3	113	1	0	445	Treal（180）\Treal (113).jpg	real	407.93	ThreeA	ThL	para	0.82	20.17	92	565.33		2	#N/A	#N/A
formal	C	41	6	NO	145	1	0	445	Treal（180）\Treal (145).jpg	real	512	NO	NO	NO	0.76	18.58	81	448.67		2	#N/A	#N/A
formal	C	43	6	R4	122	1	0	445	Treal（180）\Treal (122).jpg	real	650.9	FourA	ThR	para	0.82	19.33	109.5	478.67		2	#N/A	#N/A
formal	D	101	6	L3	2	1	0	445	Treal（180）\Treal (2).jpg	real	407.93	ThreeA	ThL	para	0.7	22.5	101	334	110	2	#N/A	H
formal	D	101	6	L3	76	1	0	445	Treal（180）\Treal (76).jpg	real	407.93	ThreeA	ThL	para	0.7	22.5	101	334	110	2	#N/A	H
formal	D	113	6	R4	97	1	0	445	Treal（180）\Treal (97).jpg	real	650.9	FourA	ThR	para	0.7	20.5	127	417	115	1	#N/A	H
formal	D	115	6	R2	119	1	0	445	Treal（180）\Treal (119).jpg	real	581.34	TwoA	ThR	para	0.68	21.17	80	401.67	100	1	#N/A	H
formal	D	67	6	NO	153	1	0	445	Treal（180）\Treal (153).jpg	real	512	NO	NO	NO	0.62	20.83	89	122.67	80	1	#N/A	L
formal	D	68	6	R3	119	1	0	445	Treal（180）\Treal (119).jpg	real	616.07	ThreeA	ThR	para	0.72	19.92	109.5	174.67	100	1	#N/A	H
formal	D	73	6	NO	171	1	0	445	Treal（180）\Treal (171).jpg	real	512	NO	NO	NO	0.74	19.08	86	323.67	77	2	#N/A	H
formal	D	78	6	NO	147	1	0	445	Treal（180）\Treal (147).jpg	real	512	NO	NO	NO	0.7	21.67	97	166.67	100	1	#N/A	H
formal	D	80	6	NO	176	1	0	445	Treal（180）\Treal (176).jpg	real	512	NO	NO	NO	0.66	22	109.5	471	100	1	#N/A	L
formal	D	84	6	L2	16	1	0	445	Treal（180）\Treal (16).jpg	real	442.66	TwoA	ThL	para	0.7	21.25	107	328	90	2	#N/A	H
formal	D	85	6	NO	147	1	0	445	Treal（180）\Treal (147).jpg	real	512	NO	NO	NO	0.6	22.17	109.5	417.33	100	2	#N/A	L
formal	D	90	6	L2	94	1	0	445	Treal（180）\Treal (94).jpg	real	442.66	TwoA	ThL	para	0.7	22.58	133	200.67	120	1	#N/A	H
formal	D	94	6	NO	152	1	0	445	Treal（180）\Treal (152).jpg	real	512	NO	NO	NO	0.72	20.67	107	661.33	90	2	#N/A	H
formal	D	94	6	L2	58	1	0	445	Treal（180）\Treal (58).jpg	real	442.66	TwoA	ThL	para	0.72	20.67	107	661.33	90	2	#N/A	H
formal	D	97	6	NO	163	1	0	445	Treal（180）\Treal (163).jpg	real	512	NO	NO	NO	0.72	21.42	120.5	402.33	100	2	#N/A	H
formal	M	134	6	L3	78	1	0	445	Treal（180）\Treal (78).jpg	real	407.93	ThreeA	ThL	para	0.62	13.75	100	375		1	L	#N/A
formal	M	134	6	L4	101	1	0	445	Treal（180）\Treal (101).jpg	real	373.1	FourA	ThL	para	0.62	13.75	100	375		1	L	#N/A
formal	M	137	6	L2	98	1	0	445	Treal（180）\Treal (98).jpg	real	442.66	TwoA	ThL	para	0.64	14.08	111	419.33		1	L	#N/A
formal	M	139	6	NO	173	1	0	445	Treal（180）\Treal (173).jpg	real	512	NO	NO	NO	0.56	13.67	127	336.67		2	L	#N/A
formal	M	155	6	R3	127	1	0	445	Treal（180）\Treal (127).jpg	real	616.07	ThreeA	ThR	para	0.58	14.25	110	356		2	L	#N/A
formal	M	155	6	R4	58	1	0	445	Treal（180）\Treal (58).jpg	real	650.9	FourA	ThR	para	0.58	14.25	110	356		2	L	#N/A
formal	M	160	6	NO	149	1	0	445	Treal（180）\Treal (149).jpg	real	512	NO	NO	NO	0.6	13.83	108	375		2	L	#N/A
formal	M	163	6	L3	81	1	0	445	Treal（180）\Treal (81).jpg	real	407.93	ThreeA	ThL	para	0.76	13.17	101	515.67		2	H	#N/A
formal	M	153	6	L3	53	1	0	445	Treal（180）\Treal (53).jpg	real	407.93	ThreeA	ThL	para	0.76	13.5	121	244.67		1	H	#N/A
formal	C	11	6	L4	92	1	0	446	Treal（180）\Treal (92).jpg	real	373.1	FourA	ThL	para	0.82	21.5	109.5	636.67		2	#N/A	#N/A
formal	C	17	6	L3	110	1	0	446	Treal（180）\Treal (110).jpg	real	407.93	ThreeA	ThL	para	0.86	19.67	107	532.33		2	#N/A	#N/A
formal	C	17	6	R2	67	1	0	446	Treal（180）\Treal (67).jpg	real	581.34	TwoA	ThR	para	0.86	19.67	107	532.33		2	#N/A	#N/A
formal	C	31	6	R4	67	1	0	446	Treal（180）\Treal (67).jpg	real	650.9	FourA	ThR	para	0.92	21.83	104	340		2	#N/A	#N/A
formal	C	32	6	NO	148	1	0	446	Treal（180）\Treal (148).jpg	real	512	NO	NO	NO	0.86	22.67	109.5	408.33		1	#N/A	#N/A
formal	C	34	6	L4	96	1	0	446	Treal（180）\Treal (96).jpg	real	373.1	FourA	ThL	para	0.86	20.5	101	468		2	#N/A	#N/A
formal	C	36	6	L4	20	1	0	446	Treal（180）\Treal (20).jpg	real	373.1	FourA	ThL	para	0.82	20.17	92	565.33		2	#N/A	#N/A
formal	C	36	6	L3	119	1	0	446	Treal（180）\Treal (119).jpg	real	407.93	ThreeA	ThL	para	0.82	20.17	92	565.33		2	#N/A	#N/A
formal	C	41	6	NO	149	1	0	446	Treal（180）\Treal (149).jpg	real	512	NO	NO	NO	0.76	18.58	81	448.67		2	#N/A	#N/A
formal	C	42	6	L4	65	1	0	446	Treal（180）\Treal (65).jpg	real	373.1	FourA	ThL	para	0.82	23.33	92	340		1	#N/A	#N/A
formal	C	48	6	L2	75	1	0	446	Treal（180）\Treal (75).jpg	real	442.66	TwoA	ThL	para	0.84	19.08	101	399.67		2	#N/A	#N/A
formal	D	108	6	NO	169	1	0	446	Treal（180）\Treal (169).jpg	real	512	NO	NO	NO	0.7	19.42	104	470.33	90	1	#N/A	H
formal	D	115	6	NO	146	1	0	446	Treal（180）\Treal (146).jpg	real	512	NO	NO	NO	0.68	21.17	80	401.67	100	1	#N/A	H
formal	D	60	6	NO	157	1	0	446	Treal（180）\Treal (157).jpg	real	512	NO	NO	NO	0.72	20.92	109.5	405.67	105	2	#N/A	H
formal	D	66	6	L4	25	1	0	446	Treal（180）\Treal (25).jpg	real	373.1	FourA	ThL	para	0.58	19.5	101	316	90	2	#N/A	L
formal	D	68	6	R4	17	1	0	446	Treal（180）\Treal (17).jpg	real	650.9	FourA	ThR	para	0.72	19.92	109.5	174.67	100	1	#N/A	H
formal	D	68	6	NO	178	1	0	446	Treal（180）\Treal (178).jpg	real	512	NO	NO	NO	0.72	19.92	109.5	174.67	100	1	#N/A	H
formal	D	73	6	NO	180	1	0	446	Treal（180）\Treal (180).jpg	real	512	NO	NO	NO	0.74	19.08	86	323.67	77	2	#N/A	H
formal	D	75	6	NO	155	1	0	446	Treal（180）\Treal (155).jpg	real	512	NO	NO	NO	0.58	18.75	101	286.67	75	2	#N/A	L
formal	D	84	6	L3	122	1	0	446	Treal（180）\Treal (122).jpg	real	407.93	ThreeA	ThL	para	0.7	21.25	107	328	90	2	#N/A	H
formal	D	84	6	R3	60	1	0	446	Treal（180）\Treal (60).jpg	real	616.07	ThreeA	ThR	para	0.7	21.25	107	328	90	2	#N/A	H
formal	D	87	6	R4	140	1	0	446	Treal（180）\Treal (140).jpg	real	650.9	FourA	ThR	para	0.7	20.33	107	532.33	85	2	#N/A	H
formal	D	99	6	R4	50	1	0	446	Treal（180）\Treal (50).jpg	real	650.9	FourA	ThR	para	0.62	21.08	107	387.67	110	2	#N/A	L
formal	M	134	6	R3	9	1	0	446	Treal（180）\Treal (9).jpg	real	616.07	ThreeA	ThR	para	0.62	13.75	100	375		1	L	#N/A
formal	M	134	6	R4	132	1	0	446	Treal（180）\Treal (132).jpg	real	650.9	FourA	ThR	para	0.62	13.75	100	375		1	L	#N/A
formal	M	143	6	L3	22	0	1	446	Treal（180）\Treal (22).jpg	real	407.93	ThreeA	ThL	para	0.64	14	97	403.33		1	L	#N/A
formal	M	146	6	NO	176	1	0	446	Treal（180）\Treal (176).jpg	real	512	NO	NO	NO	0.7	14.17	106	255		1	H	#N/A
formal	M	146	6	NO	171	1	0	446	Treal（180）\Treal (171).jpg	real	512	NO	NO	NO	0.7	14.17	106	255		1	H	#N/A
formal	M	155	6	L4	91	1	0	446	Treal（180）\Treal (91).jpg	real	373.1	FourA	ThL	para	0.58	14.25	110	356		2	L	#N/A
formal	M	163	6	R3	37	1	0	446	Treal（180）\Treal (37).jpg	real	616.07	ThreeA	ThR	para	0.76	13.17	101	515.67		2	H	#N/A
formal	M	163	6	R4	131	1	0	446	Treal（180）\Treal (131).jpg	real	650.9	FourA	ThR	para	0.76	13.17	101	515.67		2	H	#N/A
formal	C	10	6	NO	163	1	0	447	Treal（180）\Treal (163).jpg	real	512	NO	NO	NO	0.78	22.5	104	397.67		2	#N/A	#N/A
formal	C	12	6	NO	148	1	0	447	Treal（180）\Treal (148).jpg	real	512	NO	NO	NO	0.9	21.75	133	512.67		2	#N/A	#N/A
formal	C	14	6	NO	167	1	0	447	Treal（180）\Treal (167).jpg	real	512	NO	NO	NO	0.86	22.17	81	635		1	#N/A	#N/A
formal	C	23	6	R4	44	1	0	447	Treal（180）\Treal (44).jpg	real	650.9	FourA	ThR	para	0.82	18.83	86	531		1	#N/A	#N/A
formal	C	31	6	NO	161	1	0	447	Treal（180）\Treal (161).jpg	real	512	NO	NO	NO	0.92	21.83	104	340		2	#N/A	#N/A
formal	C	33	6	NO	150	1	0	447	Treal（180）\Treal (150).jpg	real	512	NO	NO	NO	0.84	20.75	133	498		1	#N/A	#N/A
formal	C	37	6	NO	154	1	0	447	Treal（180）\Treal (154).jpg	real	512	NO	NO	NO	0.88	20.83	107	573.67		2	#N/A	#N/A
formal	C	42	6	NO	180	1	0	447	Treal（180）\Treal (180).jpg	real	512	NO	NO	NO	0.82	23.33	92	340		1	#N/A	#N/A
formal	C	46	6	R3	87	1	0	447	Treal（180）\Treal (87).jpg	real	616.07	ThreeA	ThR	para	0.88	20.42	104	364.67		1	#N/A	#N/A
formal	D	108	6	L3	66	1	0	447	Treal（180）\Treal (66).jpg	real	407.93	ThreeA	ThL	para	0.7	19.42	104	470.33	90	1	#N/A	H
formal	D	112	6	L2	96	1	0	447	Treal（180）\Treal (96).jpg	real	442.66	TwoA	ThL	para	0.56	20.5	97	269.33	114	2	#N/A	L
formal	D	62	6	NO	165	1	0	447	Treal（180）\Treal (165).jpg	real	512	NO	NO	NO	0.64	19.67	86	245.33	110	2	#N/A	L
formal	D	63	6	R2	72	1	0	447	Treal（180）\Treal (72).jpg	real	581.34	TwoA	ThR	para	0.62	19.67	81	264.67	95	2	#N/A	L
formal	D	63	6	L4	87	1	0	447	Treal（180）\Treal (87).jpg	real	373.1	FourA	ThL	para	0.62	19.67	81	264.67	95	2	#N/A	L
formal	D	66	6	R3	37	1	0	447	Treal（180）\Treal (37).jpg	real	616.07	ThreeA	ThR	para	0.58	19.5	101	316	90	2	#N/A	L
formal	D	66	6	NO	171	1	0	447	Treal（180）\Treal (171).jpg	real	512	NO	NO	NO	0.58	19.5	101	316	90	2	#N/A	L
formal	D	68	6	R3	136	1	0	447	Treal（180）\Treal (136).jpg	real	616.07	ThreeA	ThR	para	0.72	19.92	109.5	174.67	100	1	#N/A	H
formal	D	78	6	NO	180	0	1	447	Treal（180）\Treal (180).jpg	real	512	NO	NO	NO	0.7	21.67	97	166.67	100	1	#N/A	H
formal	D	84	6	L2	70	1	0	447	Treal（180）\Treal (70).jpg	real	442.66	TwoA	ThL	para	0.7	21.25	107	328	90	2	#N/A	H
formal	D	84	6	L4	34	1	0	447	Treal（180）\Treal (34).jpg	real	373.1	FourA	ThL	para	0.7	21.25	107	328	90	2	#N/A	H
formal	D	87	6	R4	97	1	0	447	Treal（180）\Treal (97).jpg	real	650.9	FourA	ThR	para	0.7	20.33	107	532.33	85	2	#N/A	H
formal	D	90	6	NO	163	1	0	447	Treal（180）\Treal (163).jpg	real	512	NO	NO	NO	0.7	22.58	133	200.67	120	1	#N/A	H
formal	D	95	6	R3	34	1	0	447	Treal（180）\Treal (34).jpg	real	616.07	ThreeA	ThR	para	0.74	20.17	127	422.33	130	2	#N/A	H
formal	D	97	6	L2	72	1	0	447	Treal（180）\Treal (72).jpg	real	442.66	TwoA	ThL	para	0.72	21.42	120.5	402.33	100	2	#N/A	H
formal	M	134	6	R2	71	1	0	447	Treal（180）\Treal (71).jpg	real	581.34	TwoA	ThR	para	0.62	13.75	100	375		1	L	#N/A
formal	M	139	6	R3	3	1	0	447	Treal（180）\Treal (3).jpg	real	616.07	ThreeA	ThR	para	0.56	13.67	127	336.67		2	L	#N/A
formal	M	148	6	R3	44	1	0	447	Treal（180）\Treal (44).jpg	real	616.07	ThreeA	ThR	para	0.54	13	105	431.33		2	L	#N/A
formal	M	161	6	NO	168	1	0	447	Treal（180）\Treal (168).jpg	real	512	NO	NO	NO	0.62	14.17	87	261		2	L	#N/A
formal	M	163	6	NO	180	1	0	447	Treal（180）\Treal (180).jpg	real	512	NO	NO	NO	0.76	13.17	101	515.67		2	H	#N/A
formal	M	182	6	L3	136	1	0	447	Treal（180）\Treal (136).jpg	real	407.93	ThreeA	ThL	para	0.62	13.25	104.5	363.67		2	L	#N/A
formal	C	11	6	R3	140	1	0	448	Treal（180）\Treal (140).jpg	real	616.07	ThreeA	ThR	para	0.82	21.5	109.5	636.67		2	#N/A	#N/A
formal	C	11	6	L3	106	1	0	448	Treal（180）\Treal (106).jpg	real	407.93	ThreeA	ThL	para	0.82	21.5	109.5	636.67		2	#N/A	#N/A
formal	C	12	6	R3	111	1	0	448	Treal（180）\Treal (111).jpg	real	616.07	ThreeA	ThR	para	0.9	21.75	133	512.67		2	#N/A	#N/A
formal	C	12	6	R4	116	1	0	448	Treal（180）\Treal (116).jpg	real	650.9	FourA	ThR	para	0.9	21.75	133	512.67		2	#N/A	#N/A
formal	C	15	6	NO	163	1	0	448	Treal（180）\Treal (163).jpg	real	512	NO	NO	NO	0.88	20.5	120.5	478.67		2	#N/A	#N/A
formal	C	23	6	R2	36	1	0	448	Treal（180）\Treal (36).jpg	real	581.34	TwoA	ThR	para	0.82	18.83	86	531		1	#N/A	#N/A
formal	C	25	6	NO	179	1	0	448	Treal（180）\Treal (179).jpg	real	512	NO	NO	NO	0.94	19.67	107	382		2	#N/A	#N/A
formal	C	32	6	L4	131	1	0	448	Treal（180）\Treal (131).jpg	real	373.1	FourA	ThL	para	0.86	22.67	109.5	408.33		1	#N/A	#N/A
formal	C	37	6	NO	163	1	0	448	Treal（180）\Treal (163).jpg	real	512	NO	NO	NO	0.88	20.83	107	573.67		2	#N/A	#N/A
formal	C	43	6	NO	173	1	0	448	Treal（180）\Treal (173).jpg	real	512	NO	NO	NO	0.82	19.33	109.5	478.67		2	#N/A	#N/A
formal	D	107	6	R2	119	1	0	448	Treal（180）\Treal (119).jpg	real	581.34	TwoA	ThR	para	0.76	19.08	125.5	340	110	2	#N/A	H
formal	D	115	6	NO	179	1	0	448	Treal（180）\Treal (179).jpg	real	512	NO	NO	NO	0.68	21.17	80	401.67	100	1	#N/A	H
formal	D	115	6	R3	5	1	0	448	Treal（180）\Treal (5).jpg	real	616.07	ThreeA	ThR	para	0.68	21.17	80	401.67	100	1	#N/A	H
formal	D	60	6	NO	156	1	0	448	Treal（180）\Treal (156).jpg	real	512	NO	NO	NO	0.72	20.92	109.5	405.67	105	2	#N/A	H
formal	D	60	6	NO	145	1	0	448	Treal（180）\Treal (145).jpg	real	512	NO	NO	NO	0.72	20.92	109.5	405.67	105	2	#N/A	H
formal	D	63	6	R4	132	1	0	448	Treal（180）\Treal (132).jpg	real	650.9	FourA	ThR	para	0.62	19.67	81	264.67	95	2	#N/A	L
formal	D	66	6	L4	33	1	0	448	Treal（180）\Treal (33).jpg	real	373.1	FourA	ThL	para	0.58	19.5	101	316	90	2	#N/A	L
formal	D	84	6	R2	101	1	0	448	Treal（180）\Treal (101).jpg	real	581.34	TwoA	ThR	para	0.7	21.25	107	328	90	2	#N/A	H
formal	D	90	6	L3	91	1	0	448	Treal（180）\Treal (91).jpg	real	407.93	ThreeA	ThL	para	0.7	22.58	133	200.67	120	1	#N/A	H
formal	D	90	6	NO	160	1	0	448	Treal（180）\Treal (160).jpg	real	512	NO	NO	NO	0.7	22.58	133	200.67	120	1	#N/A	H
formal	D	97	6	NO	156	1	0	448	Treal（180）\Treal (156).jpg	real	512	NO	NO	NO	0.72	21.42	120.5	402.33	100	2	#N/A	H
formal	D	98	6	NO	179	1	0	448	Treal（180）\Treal (179).jpg	real	512	NO	NO	NO	0.66	21	133	369.33	102	2	#N/A	L
formal	D	99	6	NO	178	1	0	448	Treal（180）\Treal (178).jpg	real	512	NO	NO	NO	0.62	21.08	107	387.67	110	2	#N/A	L
formal	M	131	6	NO	151	1	0	448	Treal（180）\Treal (151).jpg	real	512	NO	NO	NO	0.76	14.17	89	394.33		2	H	#N/A
formal	M	132	6	NO	178	1	0	448	Treal（180）\Treal (178).jpg	real	512	NO	NO	NO	0.65	13.83	98	332		1	H	#N/A
formal	M	133	6	R3	28	1	0	448	Treal（180）\Treal (28).jpg	real	616.07	ThreeA	ThR	para	0.76	13.83	114	392.67		1	H	#N/A
formal	M	137	6	NO	168	1	0	448	Treal（180）\Treal (168).jpg	real	512	NO	NO	NO	0.64	14.08	111	419.33		1	L	#N/A
formal	M	143	6	R3	144	1	0	448	Treal（180）\Treal (144).jpg	real	616.07	ThreeA	ThR	para	0.64	14	97	403.33		1	L	#N/A
formal	M	145	6	R4	72	0	1	448	Treal（180）\Treal (72).jpg	real	650.9	FourA	ThR	para	0.56	13.83	86	393.33		2	L	#N/A
formal	M	150	6	L4	93	1	0	448	Treal（180）\Treal (93).jpg	real	373.1	FourA	ThL	para	0.72	14.67	98	307.33		2	H	#N/A
formal	M	156	6	L2	118	1	0	448	Treal（180）\Treal (118).jpg	real	442.66	TwoA	ThL	para	0.73	15.5	91.5	289.33		2	H	#N/A
formal	M	161	6	NO	157	1	0	448	Treal（180）\Treal (157).jpg	real	512	NO	NO	NO	0.62	14.17	87	261		2	L	#N/A
formal	M	163	6	R4	91	1	0	448	Treal（180）\Treal (91).jpg	real	650.9	FourA	ThR	para	0.76	13.17	101	515.67		2	H	#N/A
formal	M	163	6	L3	71	1	0	448	Treal（180）\Treal (71).jpg	real	407.93	ThreeA	ThL	para	0.76	13.17	101	515.67		2	H	#N/A
formal	M	169	6	R3	9	1	0	448	Treal（180）\Treal (9).jpg	real	616.07	ThreeA	ThR	para	0.9	14.42	97	477.67		2	H	#N/A
formal	C	11	6	R4	65	1	0	449	Treal（180）\Treal (65).jpg	real	650.9	FourA	ThR	para	0.82	21.5	109.5	636.67		2	#N/A	#N/A
formal	C	12	6	L2	58	1	0	449	Treal（180）\Treal (58).jpg	real	442.66	TwoA	ThL	para	0.9	21.75	133	512.67		2	#N/A	#N/A
formal	C	28	6	R2	22	1	0	449	Treal（180）\Treal (22).jpg	real	581.34	TwoA	ThR	para	0.9	19.5	133	543.33		1	#N/A	#N/A
formal	C	29	6	NO	169	1	0	449	Treal（180）\Treal (169).jpg	real	512	NO	NO	NO	0.9	20.58	109.5	433		1	#N/A	#N/A
formal	C	30	6	NO	168	0	1	449	Treal（180）\Treal (168).jpg	real	512	NO	NO	NO	0.68	18	101	384.33		2	#N/A	#N/A
formal	C	31	6	NO	155	1	0	449	Treal（180）\Treal (155).jpg	real	512	NO	NO	NO	0.92	21.83	104	340		2	#N/A	#N/A
formal	C	32	6	L3	141	1	0	449	Treal（180）\Treal (141).jpg	real	407.93	ThreeA	ThL	para	0.86	22.67	109.5	408.33		1	#N/A	#N/A
formal	C	37	6	R4	91	1	0	449	Treal（180）\Treal (91).jpg	real	650.9	FourA	ThR	para	0.88	20.83	107	573.67		2	#N/A	#N/A
formal	C	42	6	NO	175	1	0	449	Treal（180）\Treal (175).jpg	real	512	NO	NO	NO	0.82	23.33	92	340		1	#N/A	#N/A
formal	C	42	6	NO	168	1	0	449	Treal（180）\Treal (168).jpg	real	512	NO	NO	NO	0.82	23.33	92	340		1	#N/A	#N/A
formal	C	43	6	L3	48	1	0	449	Treal（180）\Treal (48).jpg	real	407.93	ThreeA	ThL	para	0.82	19.33	109.5	478.67		2	#N/A	#N/A
formal	D	101	6	R2	127	1	0	449	Treal（180）\Treal (127).jpg	real	581.34	TwoA	ThR	para	0.7	22.5	101	334	110	2	#N/A	H
formal	D	104	6	NO	166	1	0	449	Treal（180）\Treal (166).jpg	real	512	NO	NO	NO	0.64	22.67	120.5	403.67	110	1	#N/A	L
formal	D	112	6	R2	85	1	0	449	Treal（180）\Treal (85).jpg	real	581.34	TwoA	ThR	para	0.56	20.5	97	269.33	114	2	#N/A	L
formal	D	115	6	NO	154	1	0	449	Treal（180）\Treal (154).jpg	real	512	NO	NO	NO	0.68	21.17	80	401.67	100	1	#N/A	H
formal	D	115	6	R4	8	1	0	449	Treal（180）\Treal (8).jpg	real	650.9	FourA	ThR	para	0.68	21.17	80	401.67	100	1	#N/A	H
formal	D	63	6	R2	101	1	0	449	Treal（180）\Treal (101).jpg	real	581.34	TwoA	ThR	para	0.62	19.67	81	264.67	95	2	#N/A	L
formal	D	65	6	NO	157	1	0	449	Treal（180）\Treal (157).jpg	real	512	NO	NO	NO	0.68	18.75	114	400	100	2	#N/A	H
formal	D	66	6	R3	10	1	0	449	Treal（180）\Treal (10).jpg	real	616.07	ThreeA	ThR	para	0.58	19.5	101	316	90	2	#N/A	L
formal	D	67	6	NO	157	1	0	449	Treal（180）\Treal (157).jpg	real	512	NO	NO	NO	0.62	20.83	89	122.67	80	1	#N/A	L
formal	D	72	6	L2	106	1	0	449	Treal（180）\Treal (106).jpg	real	442.66	TwoA	ThL	para	0.72	20.83	101	356	90	2	#N/A	H
formal	D	84	6	L4	53	1	0	449	Treal（180）\Treal (53).jpg	real	373.1	FourA	ThL	para	0.7	21.25	107	328	90	2	#N/A	H
formal	D	89	6	NO	147	1	0	449	Treal（180）\Treal (147).jpg	real	512	NO	NO	NO	0.66	22.5	92	402.33	100	2	#N/A	L
formal	D	94	6	R2	26	1	0	449	Treal（180）\Treal (26).jpg	real	581.34	TwoA	ThR	para	0.72	20.67	107	661.33	90	2	#N/A	H
formal	D	99	6	R4	89	1	0	449	Treal（180）\Treal (89).jpg	real	650.9	FourA	ThR	para	0.62	21.08	107	387.67	110	2	#N/A	L
formal	M	131	6	NO	173	1	0	449	Treal（180）\Treal (173).jpg	real	512	NO	NO	NO	0.76	14.17	89	394.33		2	H	#N/A
formal	M	139	6	NO	168	1	0	449	Treal（180）\Treal (168).jpg	real	512	NO	NO	NO	0.56	13.67	127	336.67		2	L	#N/A
formal	M	142	6	L4	20	0	1	449	Treal（180）\Treal (20).jpg	real	373.1	FourA	ThL	para	0.6	14.75	92	448		2	L	#N/A
formal	M	143	6	NO	145	1	0	449	Treal（180）\Treal (145).jpg	real	512	NO	NO	NO	0.64	14	97	403.33		1	L	#N/A
formal	M	158	6	R4	45	1	0	449	Treal（180）\Treal (45).jpg	real	650.9	FourA	ThR	para	0.76	13.5	127	312.67		2	H	#N/A
formal	M	168	6	L3	128	1	0	449	Treal（180）\Treal (128).jpg	real	407.93	ThreeA	ThL	para	0.64	15.42	102	290.67		2	L	#N/A
formal	C	12	6	L4	72	1	0	450	Treal（180）\Treal (72).jpg	real	373.1	FourA	ThL	para	0.9	21.75	133	512.67		2	#N/A	#N/A
formal	C	12	6	R2	64	1	0	450	Treal（180）\Treal (64).jpg	real	581.34	TwoA	ThR	para	0.9	21.75	133	512.67		2	#N/A	#N/A
formal	C	12	6	R4	97	1	0	450	Treal（180）\Treal (97).jpg	real	650.9	FourA	ThR	para	0.9	21.75	133	512.67		2	#N/A	#N/A
formal	C	12	6	L3	18	1	0	450	Treal（180）\Treal (18).jpg	real	407.93	ThreeA	ThL	para	0.9	21.75	133	512.67		2	#N/A	#N/A
formal	C	13	6	R2	89	1	0	450	Treal（180）\Treal (89).jpg	real	581.34	TwoA	ThR	para	0.92	21.92	97	389		2	#N/A	#N/A
formal	C	17	6	R2	131	1	0	450	Treal（180）\Treal (131).jpg	real	581.34	TwoA	ThR	para	0.86	19.67	107	532.33		2	#N/A	#N/A
formal	C	23	6	R4	125	1	0	450	Treal（180）\Treal (125).jpg	real	650.9	FourA	ThR	para	0.82	18.83	86	531		1	#N/A	#N/A
formal	C	31	6	R4	105	1	0	450	Treal（180）\Treal (105).jpg	real	650.9	FourA	ThR	para	0.92	21.83	104	340		2	#N/A	#N/A
formal	C	31	6	R2	34	1	0	450	Treal（180）\Treal (34).jpg	real	581.34	TwoA	ThR	para	0.92	21.83	104	340		2	#N/A	#N/A
formal	C	43	6	L2	4	1	0	450	Treal（180）\Treal (4).jpg	real	442.66	TwoA	ThL	para	0.82	19.33	109.5	478.67		2	#N/A	#N/A
formal	C	48	6	R2	74	1	0	450	Treal（180）\Treal (74).jpg	real	581.34	TwoA	ThR	para	0.84	19.08	101	399.67		2	#N/A	#N/A
formal	C	48	6	L3	9	1	0	450	Treal（180）\Treal (9).jpg	real	407.93	ThreeA	ThL	para	0.84	19.08	101	399.67		2	#N/A	#N/A
formal	D	106	6	NO	152	1	0	450	Treal（180）\Treal (152).jpg	real	512	NO	NO	NO	0.64	18.5	84.5	404.67	89	2	#N/A	L
formal	D	108	6	R2	50	1	0	450	Treal（180）\Treal (50).jpg	real	581.34	TwoA	ThR	para	0.7	19.42	104	470.33	90	1	#N/A	H
formal	D	112	6	L2	88	1	0	450	Treal（180）\Treal (88).jpg	real	442.66	TwoA	ThL	para	0.56	20.5	97	269.33	114	2	#N/A	L
formal	D	112	6	R4	122	1	0	450	Treal（180）\Treal (122).jpg	real	650.9	FourA	ThR	para	0.56	20.5	97	269.33	114	2	#N/A	L
formal	D	113	6	NO	170	1	0	450	Treal（180）\Treal (170).jpg	real	512	NO	NO	NO	0.7	20.5	127	417	115	1	#N/A	H
formal	D	115	6	L2	135	1	0	450	Treal（180）\Treal (135).jpg	real	442.66	TwoA	ThL	para	0.68	21.17	80	401.67	100	1	#N/A	H
formal	D	60	6	L4	110	1	0	450	Treal（180）\Treal (110).jpg	real	373.1	FourA	ThL	para	0.72	20.92	109.5	405.67	105	2	#N/A	H
formal	D	62	6	NO	170	1	0	450	Treal（180）\Treal (170).jpg	real	512	NO	NO	NO	0.64	19.67	86	245.33	110	2	#N/A	L
formal	D	62	6	NO	168	1	0	450	Treal（180）\Treal (168).jpg	real	512	NO	NO	NO	0.64	19.67	86	245.33	110	2	#N/A	L
formal	D	66	6	NO	176	1	0	450	Treal（180）\Treal (176).jpg	real	512	NO	NO	NO	0.58	19.5	101	316	90	2	#N/A	L
formal	D	75	6	L4	67	0	1	450	Treal（180）\Treal (67).jpg	real	373.1	FourA	ThL	para	0.58	18.75	101	286.67	75	2	#N/A	L
formal	D	84	6	R3	59	1	0	450	Treal（180）\Treal (59).jpg	real	616.07	ThreeA	ThR	para	0.7	21.25	107	328	90	2	#N/A	H
formal	D	84	6	L2	137	1	0	450	Treal（180）\Treal (137).jpg	real	442.66	TwoA	ThL	para	0.7	21.25	107	328	90	2	#N/A	H
formal	D	84	6	L3	95	1	0	450	Treal（180）\Treal (95).jpg	real	407.93	ThreeA	ThL	para	0.7	21.25	107	328	90	2	#N/A	H
formal	D	90	6	R3	46	1	0	450	Treal（180）\Treal (46).jpg	real	616.07	ThreeA	ThR	para	0.7	22.58	133	200.67	120	1	#N/A	H
formal	D	94	6	R3	53	1	0	450	Treal（180）\Treal (53).jpg	real	616.07	ThreeA	ThR	para	0.72	20.67	107	661.33	90	2	#N/A	H
formal	D	94	6	L3	45	1	0	450	Treal（180）\Treal (45).jpg	real	407.93	ThreeA	ThL	para	0.72	20.67	107	661.33	90	2	#N/A	H
formal	D	97	6	R3	37	1	0	450	Treal（180）\Treal (37).jpg	real	616.07	ThreeA	ThR	para	0.72	21.42	120.5	402.33	100	2	#N/A	H
formal	D	99	6	L3	109	1	0	450	Treal（180）\Treal (109).jpg	real	407.93	ThreeA	ThL	para	0.62	21.08	107	387.67	110	2	#N/A	L
formal	M	131	6	R3	14	1	0	450	Treal（180）\Treal (14).jpg	real	616.07	ThreeA	ThR	para	0.76	14.17	89	394.33		2	H	#N/A
formal	M	139	6	NO	151	1	0	450	Treal（180）\Treal (151).jpg	real	512	NO	NO	NO	0.56	13.67	127	336.67		2	L	#N/A
formal	M	139	6	L4	9	1	0	450	Treal（180）\Treal (9).jpg	real	373.1	FourA	ThL	para	0.56	13.67	127	336.67		2	L	#N/A
formal	M	144	6	NO	169	1	0	450	Treal（180）\Treal (169).jpg	real	512	NO	NO	NO	0.72	15.33	115	325.33		1	H	#N/A
formal	M	144	6	R2	30	1	0	450	Treal（180）\Treal (30).jpg	real	581.34	TwoA	ThR	para	0.72	15.33	115	325.33		1	H	#N/A
formal	M	145	6	L3	97	1	0	450	Treal（180）\Treal (97).jpg	real	407.93	ThreeA	ThL	para	0.56	13.83	86	393.33		2	L	#N/A
formal	M	155	6	L4	31	0	1	450	Treal（180）\Treal (31).jpg	real	373.1	FourA	ThL	para	0.58	14.25	110	356		2	L	#N/A
formal	M	156	6	NO	168	1	0	450	Treal（180）\Treal (168).jpg	real	512	NO	NO	NO	0.73	15.5	91.5	289.33		2	H	#N/A
formal	M	158	6	R2	137	1	0	450	Treal（180）\Treal (137).jpg	real	581.34	TwoA	ThR	para	0.76	13.5	127	312.67		2	H	#N/A
formal	M	165	6	L4	78	1	0	450	Treal（180）\Treal (78).jpg	real	373.1	FourA	ThL	para	0.66	14	110	532.33		2	H	#N/A
formal	M	168	6	NO	176	1	0	450	Treal（180）\Treal (176).jpg	real	512	NO	NO	NO	0.64	15.42	102	290.67		2	L	#N/A
formal	C	11	6	R3	29	1	0	451	Treal（180）\Treal (29).jpg	real	616.07	ThreeA	ThR	para	0.82	21.5	109.5	636.67		2	#N/A	#N/A
formal	C	11	6	NO	177	1	0	451	Treal（180）\Treal (177).jpg	real	512	NO	NO	NO	0.82	21.5	109.5	636.67		2	#N/A	#N/A
formal	C	11	6	L2	67	1	0	451	Treal（180）\Treal (67).jpg	real	442.66	TwoA	ThL	para	0.82	21.5	109.5	636.67		2	#N/A	#N/A
formal	C	12	6	R3	20	1	0	451	Treal（180）\Treal (20).jpg	real	616.07	ThreeA	ThR	para	0.9	21.75	133	512.67		2	#N/A	#N/A
formal	C	12	6	L2	12	1	0	451	Treal（180）\Treal (12).jpg	real	442.66	TwoA	ThL	para	0.9	21.75	133	512.67		2	#N/A	#N/A
formal	C	14	6	L3	6	1	0	451	Treal（180）\Treal (6).jpg	real	407.93	ThreeA	ThL	para	0.86	22.17	81	635		1	#N/A	#N/A
formal	C	22	6	R3	26	1	0	451	Treal（180）\Treal (26).jpg	real	616.07	ThreeA	ThR	para	0.8	20.5	109.5	452.67		2	#N/A	#N/A
formal	C	37	6	R3	86	1	0	451	Treal（180）\Treal (86).jpg	real	616.07	ThreeA	ThR	para	0.88	20.83	107	573.67		2	#N/A	#N/A
formal	C	41	6	NO	152	1	0	451	Treal（180）\Treal (152).jpg	real	512	NO	NO	NO	0.76	18.58	81	448.67		2	#N/A	#N/A
formal	C	46	6	NO	156	1	0	451	Treal（180）\Treal (156).jpg	real	512	NO	NO	NO	0.88	20.42	104	364.67		1	#N/A	#N/A
formal	C	48	6	R2	57	1	0	451	Treal（180）\Treal (57).jpg	real	581.34	TwoA	ThR	para	0.84	19.08	101	399.67		2	#N/A	#N/A
formal	D	108	6	R4	131	1	0	451	Treal（180）\Treal (131).jpg	real	650.9	FourA	ThR	para	0.7	19.42	104	470.33	90	1	#N/A	H
formal	D	115	6	NO	170	1	0	451	Treal（180）\Treal (170).jpg	real	512	NO	NO	NO	0.68	21.17	80	401.67	100	1	#N/A	H
formal	D	115	6	R4	125	1	0	451	Treal（180）\Treal (125).jpg	real	650.9	FourA	ThR	para	0.68	21.17	80	401.67	100	1	#N/A	H
formal	D	115	6	R2	28	1	0	451	Treal（180）\Treal (28).jpg	real	581.34	TwoA	ThR	para	0.68	21.17	80	401.67	100	1	#N/A	H
formal	D	72	6	R2	4	1	0	451	Treal（180）\Treal (4).jpg	real	581.34	TwoA	ThR	para	0.72	20.83	101	356	90	2	#N/A	H
formal	D	77	6	NO	165	1	0	451	Treal（180）\Treal (165).jpg	real	512	NO	NO	NO	0.64	20.08	92	464	120	1	#N/A	L
formal	D	77	6	NO	146	1	0	451	Treal（180）\Treal (146).jpg	real	512	NO	NO	NO	0.64	20.08	92	464	120	1	#N/A	L
formal	D	80	6	NO	174	1	0	451	Treal（180）\Treal (174).jpg	real	512	NO	NO	NO	0.66	22	109.5	471	100	1	#N/A	L
formal	D	84	6	R2	88	1	0	451	Treal（180）\Treal (88).jpg	real	581.34	TwoA	ThR	para	0.7	21.25	107	328	90	2	#N/A	H
formal	D	87	6	L2	106	1	0	451	Treal（180）\Treal (106).jpg	real	442.66	TwoA	ThL	para	0.7	20.33	107	532.33	85	2	#N/A	H
formal	D	90	6	NO	169	1	0	451	Treal（180）\Treal (169).jpg	real	512	NO	NO	NO	0.7	22.58	133	200.67	120	1	#N/A	H
formal	D	94	6	NO	159	1	0	451	Treal（180）\Treal (159).jpg	real	512	NO	NO	NO	0.72	20.67	107	661.33	90	2	#N/A	H
formal	D	95	6	R4	40	1	0	451	Treal（180）\Treal (40).jpg	real	650.9	FourA	ThR	para	0.74	20.17	127	422.33	130	2	#N/A	H
formal	D	99	6	L4	21	1	0	451	Treal（180）\Treal (21).jpg	real	373.1	FourA	ThL	para	0.62	21.08	107	387.67	110	2	#N/A	L
formal	D	99	6	R4	28	1	0	451	Treal（180）\Treal (28).jpg	real	650.9	FourA	ThR	para	0.62	21.08	107	387.67	110	2	#N/A	L
formal	M	135	6	R3	126	1	0	451	Treal（180）\Treal (126).jpg	real	616.07	ThreeA	ThR	para	0.78	15.25	114	224.67		1	H	#N/A
formal	M	145	6	R2	131	1	0	451	Treal（180）\Treal (131).jpg	real	581.34	TwoA	ThR	para	0.56	13.83	86	393.33		2	L	#N/A
formal	M	161	6	R3	56	1	0	451	Treal（180）\Treal (56).jpg	real	616.07	ThreeA	ThR	para	0.62	14.17	87	261		2	L	#N/A
formal	M	163	6	NO	176	1	0	451	Treal（180）\Treal (176).jpg	real	512	NO	NO	NO	0.76	13.17	101	515.67		2	H	#N/A
formal	M	165	6	L3	48	1	0	451	Treal（180）\Treal (48).jpg	real	407.93	ThreeA	ThL	para	0.66	14	110	532.33		2	H	#N/A
formal	C	11	6	L4	95	1	0	452	Treal（180）\Treal (95).jpg	real	373.1	FourA	ThL	para	0.82	21.5	109.5	636.67		2	#N/A	#N/A
formal	C	12	6	R2	10	1	0	452	Treal（180）\Treal (10).jpg	real	581.34	TwoA	ThR	para	0.9	21.75	133	512.67		2	#N/A	#N/A
formal	C	12	6	NO	179	1	0	452	Treal（180）\Treal (179).jpg	real	512	NO	NO	NO	0.9	21.75	133	512.67		2	#N/A	#N/A
formal	C	12	6	NO	151	1	0	452	Treal（180）\Treal (151).jpg	real	512	NO	NO	NO	0.9	21.75	133	512.67		2	#N/A	#N/A
formal	C	12	6	L2	105	1	0	452	Treal（180）\Treal (105).jpg	real	442.66	TwoA	ThL	para	0.9	21.75	133	512.67		2	#N/A	#N/A
formal	C	13	6	NO	169	1	0	452	Treal（180）\Treal (169).jpg	real	512	NO	NO	NO	0.92	21.92	97	389		2	#N/A	#N/A
formal	C	13	6	R4	75	1	0	452	Treal（180）\Treal (75).jpg	real	650.9	FourA	ThR	para	0.92	21.92	97	389		2	#N/A	#N/A
formal	C	17	6	L3	5	1	0	452	Treal（180）\Treal (5).jpg	real	407.93	ThreeA	ThL	para	0.86	19.67	107	532.33		2	#N/A	#N/A
formal	C	27	6	L3	59	1	0	452	Treal（180）\Treal (59).jpg	real	407.93	ThreeA	ThL	para	0.9	19.58	127	514.33		2	#N/A	#N/A
formal	C	27	6	R3	10	1	0	452	Treal（180）\Treal (10).jpg	real	616.07	ThreeA	ThR	para	0.9	19.58	127	514.33		2	#N/A	#N/A
formal	C	28	6	R4	140	1	0	452	Treal（180）\Treal (140).jpg	real	650.9	FourA	ThR	para	0.9	19.5	133	543.33		1	#N/A	#N/A
formal	C	31	6	R4	92	1	0	452	Treal（180）\Treal (92).jpg	real	650.9	FourA	ThR	para	0.92	21.83	104	340		2	#N/A	#N/A
formal	C	32	6	L4	125	1	0	452	Treal（180）\Treal (125).jpg	real	373.1	FourA	ThL	para	0.86	22.67	109.5	408.33		1	#N/A	#N/A
formal	C	33	6	NO	171	1	0	452	Treal（180）\Treal (171).jpg	real	512	NO	NO	NO	0.84	20.75	133	498		1	#N/A	#N/A
formal	C	41	6	R2	48	1	0	452	Treal（180）\Treal (48).jpg	real	581.34	TwoA	ThR	para	0.76	18.58	81	448.67		2	#N/A	#N/A
formal	C	42	6	NO	146	1	0	452	Treal（180）\Treal (146).jpg	real	512	NO	NO	NO	0.82	23.33	92	340		1	#N/A	#N/A
formal	C	42	6	L4	12	1	0	452	Treal（180）\Treal (12).jpg	real	373.1	FourA	ThL	para	0.82	23.33	92	340		1	#N/A	#N/A
formal	C	46	6	NO	171	1	0	452	Treal（180）\Treal (171).jpg	real	512	NO	NO	NO	0.88	20.42	104	364.67		1	#N/A	#N/A
formal	D	108	6	R4	70	1	0	452	Treal（180）\Treal (70).jpg	real	650.9	FourA	ThR	para	0.7	19.42	104	470.33	90	1	#N/A	H
formal	D	115	6	L3	116	1	0	452	Treal（180）\Treal (116).jpg	real	407.93	ThreeA	ThL	para	0.68	21.17	80	401.67	100	1	#N/A	H
formal	D	60	6	NO	146	1	0	452	Treal（180）\Treal (146).jpg	real	512	NO	NO	NO	0.72	20.92	109.5	405.67	105	2	#N/A	H
formal	D	60	6	NO	154	1	0	452	Treal（180）\Treal (154).jpg	real	512	NO	NO	NO	0.72	20.92	109.5	405.67	105	2	#N/A	H
formal	D	63	6	L4	56	1	0	452	Treal（180）\Treal (56).jpg	real	373.1	FourA	ThL	para	0.62	19.67	81	264.67	95	2	#N/A	L
formal	D	64	6	L4	83	1	0	452	Treal（180）\Treal (83).jpg	real	373.1	FourA	ThL	para	0.66	21.33	104	158.33	100	2	#N/A	L
formal	D	65	6	R4	22	1	0	452	Treal（180）\Treal (22).jpg	real	650.9	FourA	ThR	para	0.68	18.75	114	400	100	2	#N/A	H
formal	D	72	6	R3	107	1	0	452	Treal（180）\Treal (107).jpg	real	616.07	ThreeA	ThR	para	0.72	20.83	101	356	90	2	#N/A	H
formal	D	77	6	L3	20	1	0	452	Treal（180）\Treal (20).jpg	real	407.93	ThreeA	ThL	para	0.64	20.08	92	464	120	1	#N/A	L
formal	D	78	6	R4	92	1	0	452	Treal（180）\Treal (92).jpg	real	650.9	FourA	ThR	para	0.7	21.67	97	166.67	100	1	#N/A	H
formal	D	99	6	NO	171	1	0	452	Treal（180）\Treal (171).jpg	real	512	NO	NO	NO	0.62	21.08	107	387.67	110	2	#N/A	L
formal	D	99	6	L4	61	1	0	452	Treal（180）\Treal (61).jpg	real	373.1	FourA	ThL	para	0.62	21.08	107	387.67	110	2	#N/A	L
formal	M	132	6	R2	6	1	0	452	Treal（180）\Treal (6).jpg	real	581.34	TwoA	ThR	para	0.65	13.83	98	332		1	H	#N/A
formal	M	154	6	R4	37	1	0	452	Treal（180）\Treal (37).jpg	real	650.9	FourA	ThR	para	0.66	13.67	110	244.67		2	H	#N/A
formal	M	155	6	NO	174	1	0	452	Treal（180）\Treal (174).jpg	real	512	NO	NO	NO	0.58	14.25	110	356		2	L	#N/A
formal	M	158	6	R3	46	0	1	452	Treal（180）\Treal (46).jpg	real	616.07	ThreeA	ThR	para	0.76	13.5	127	312.67		2	H	#N/A
formal	M	158	6	L4	79	1	0	452	Treal（180）\Treal (79).jpg	real	373.1	FourA	ThL	para	0.76	13.5	127	312.67		2	H	#N/A
formal	M	160	6	L2	60	1	0	452	Treal（180）\Treal (60).jpg	real	442.66	TwoA	ThL	para	0.6	13.83	108	375		2	L	#N/A
formal	M	161	6	NO	165	1	0	452	Treal（180）\Treal (165).jpg	real	512	NO	NO	NO	0.62	14.17	87	261		2	L	#N/A
formal	M	163	6	L4	124	1	0	452	Treal（180）\Treal (124).jpg	real	373.1	FourA	ThL	para	0.76	13.17	101	515.67		2	H	#N/A
formal	M	166	6	NO	154	1	0	452	Treal（180）\Treal (154).jpg	real	512	NO	NO	NO	0.64	13.83	108	380.67		2	L	#N/A
formal	M	168	6	NO	175	1	0	452	Treal（180）\Treal (175).jpg	real	512	NO	NO	NO	0.64	15.42	102	290.67		2	L	#N/A
formal	M	153	6	L3	80	1	0	452	Treal（180）\Treal (80).jpg	real	407.93	ThreeA	ThL	para	0.76	13.5	121	244.67		1	H	#N/A
formal	C	12	6	L2	8	1	0	453	Treal（180）\Treal (8).jpg	real	442.66	TwoA	ThL	para	0.9	21.75	133	512.67		2	#N/A	#N/A
formal	C	12	6	L2	121	1	0	453	Treal（180）\Treal (121).jpg	real	442.66	TwoA	ThL	para	0.9	21.75	133	512.67		2	#N/A	#N/A
formal	C	13	6	NO	175	1	0	453	Treal（180）\Treal (175).jpg	real	512	NO	NO	NO	0.92	21.92	97	389		2	#N/A	#N/A
formal	C	13	6	L4	51	0	1	453	Treal（180）\Treal (51).jpg	real	373.1	FourA	ThL	para	0.92	21.92	97	389		2	#N/A	#N/A
formal	C	14	6	NO	149	1	0	453	Treal（180）\Treal (149).jpg	real	512	NO	NO	NO	0.86	22.17	81	635		1	#N/A	#N/A
formal	C	17	6	R3	126	1	0	453	Treal（180）\Treal (126).jpg	real	616.07	ThreeA	ThR	para	0.86	19.67	107	532.33		2	#N/A	#N/A
formal	C	21	6	NO	166	1	0	453	Treal（180）\Treal (166).jpg	real	512	NO	NO	NO	0.9	21.17	101	532.33		2	#N/A	#N/A
formal	C	22	6	R4	77	1	0	453	Treal（180）\Treal (77).jpg	real	650.9	FourA	ThR	para	0.8	20.5	109.5	452.67		2	#N/A	#N/A
formal	C	23	6	L4	55	1	0	453	Treal（180）\Treal (55).jpg	real	373.1	FourA	ThL	para	0.82	18.83	86	531		1	#N/A	#N/A
formal	C	23	6	NO	149	1	0	453	Treal（180）\Treal (149).jpg	real	512	NO	NO	NO	0.82	18.83	86	531		1	#N/A	#N/A
formal	C	28	6	L2	122	1	0	453	Treal（180）\Treal (122).jpg	real	442.66	TwoA	ThL	para	0.9	19.5	133	543.33		1	#N/A	#N/A
formal	C	28	6	NO	163	1	0	453	Treal（180）\Treal (163).jpg	real	512	NO	NO	NO	0.9	19.5	133	543.33		1	#N/A	#N/A
formal	C	29	6	R3	119	1	0	453	Treal（180）\Treal (119).jpg	real	616.07	ThreeA	ThR	para	0.9	20.58	109.5	433		1	#N/A	#N/A
formal	C	31	6	L3	128	1	0	453	Treal（180）\Treal (128).jpg	real	407.93	ThreeA	ThL	para	0.92	21.83	104	340		2	#N/A	#N/A
formal	C	33	6	L4	66	1	0	453	Treal（180）\Treal (66).jpg	real	373.1	FourA	ThL	para	0.84	20.75	133	498		1	#N/A	#N/A
formal	C	33	6	R3	31	1	0	453	Treal（180）\Treal (31).jpg	real	616.07	ThreeA	ThR	para	0.84	20.75	133	498		1	#N/A	#N/A
formal	C	46	6	NO	173	1	0	453	Treal（180）\Treal (173).jpg	real	512	NO	NO	NO	0.88	20.42	104	364.67		1	#N/A	#N/A
formal	C	46	6	R2	74	1	0	453	Treal（180）\Treal (74).jpg	real	581.34	TwoA	ThR	para	0.88	20.42	104	364.67		1	#N/A	#N/A
formal	C	48	6	L3	8	1	0	453	Treal（180）\Treal (8).jpg	real	407.93	ThreeA	ThL	para	0.84	19.08	101	399.67		2	#N/A	#N/A
formal	D	112	6	R3	52	1	0	453	Treal（180）\Treal (52).jpg	real	616.07	ThreeA	ThR	para	0.56	20.5	97	269.33	114	2	#N/A	L
formal	D	115	6	L3	88	1	0	453	Treal（180）\Treal (88).jpg	real	407.93	ThreeA	ThL	para	0.68	21.17	80	401.67	100	1	#N/A	H
formal	D	115	6	NO	157	1	0	453	Treal（180）\Treal (157).jpg	real	512	NO	NO	NO	0.68	21.17	80	401.67	100	1	#N/A	H
formal	D	60	6	NO	162	1	0	453	Treal（180）\Treal (162).jpg	real	512	NO	NO	NO	0.72	20.92	109.5	405.67	105	2	#N/A	H
formal	D	68	6	NO	176	1	0	453	Treal（180）\Treal (176).jpg	real	512	NO	NO	NO	0.72	19.92	109.5	174.67	100	1	#N/A	H
formal	D	72	6	R3	77	1	0	453	Treal（180）\Treal (77).jpg	real	616.07	ThreeA	ThR	para	0.72	20.83	101	356	90	2	#N/A	H
formal	D	72	6	L4	113	1	0	453	Treal（180）\Treal (113).jpg	real	373.1	FourA	ThL	para	0.72	20.83	101	356	90	2	#N/A	H
formal	D	74	6	NO	154	1	0	453	Treal（180）\Treal (154).jpg	real	512	NO	NO	NO	0.65	18.67	101	236	116	2	#N/A	L
formal	D	75	6	NO	146	1	0	453	Treal（180）\Treal (146).jpg	real	512	NO	NO	NO	0.58	18.75	101	286.67	75	2	#N/A	L
formal	D	77	6	NO	155	1	0	453	Treal（180）\Treal (155).jpg	real	512	NO	NO	NO	0.64	20.08	92	464	120	1	#N/A	L
[truncated: 19,455 more rows]

## Sheet: Norming
字1	艺	枪	童	泳	逃	扶	程	扇	赖	区	喝	歌	伦	腹	齿	肩	低	炊	撕	当	内	盒	委	翻	戏	迟	潮	忆	受	召	激	怀	爱	孙	申	市	壮	曰	尤	宇	筋	防	雨	句	保	巡	笆	者	举
字2	签	画	哪	紫	杀	启	振	恐	拥	获	央	具	鼠	菜	君	金	门	辆	河	坚	企	芒	段	蔬	源	弯	枉	字	图	聪	拌	硕	烫	扔	想	刑	宗	血	罗	祥	屁	合	庞	漆	音	头	刷	质	址
组序号	1	2	3	4	5	6	7	8	9	10	11	12	13	14	15	16	17	18	19	20	21	22	23	24	25	26	27	28	29	30	31	32	33	34	35	36	37	38	39	40	41	42	43	44	45	46	47	48	49
材料评定总序号	1	2	3	4	5	6	7	8	9	10	11	12	13	14	15	16	17	18	19	20	21	22	23	24	25	26	27	28	29	30	31	32	33	34	35	36	37	38	39	40	41	42	43	44	45	46	47	48	49
形	1	1	1	1	1	1	1	1	1	1	1	1	1	1	1	1	1	1	1	1	1	1	1	1	1	1	1	1	1	1	1	1	1	1	1	1	1	4	1	1	1	1	1	1	1	1	1	1	1
形	3	2	3	2	1	1	3	2	1	1	1	2	1	1	1	3	1	3	2	1	1	4	3	3	1	1	3	3	1	1	1	2	1	1	1	3	2	4	2	3	2	1	1	1	1	1	2	1	1
形	2	1	1	1	1	1	5	1	5	1	1	1	1	1	1	1	1	5	4	3	1	3	1	1	5	1	3	1	1	1	2	5	1	5	1	1	1	1	1	1	1	1	1	1	1	1	1	1	1
形	2	1	1	1	2	1	1	1	1	1	1	1	1	1	1	1	1	1	1	1	2	2	1	3	1	1	1	2	1	1	1	1	1	2	1	2	1	3	1	1	1	3	3	1	1	1	1	2	2
形	1	1	1	1	1	1	1	1	1	1	1	1	1	1	1	1	1	1	2	2	2	1	2	1	3	1	3	2	3	1	1	3	2	3	1	1	1	1	1	2	1	1	2	1	1	1	1	2	1
形	3	1	1	1	1	1	2	2	1	2	1	1	1	1	2	1	1	2	2	1	1	2	1	1	2	1	2	1	1	1	2	2	2	2	1	1	2	4	2	1	2	1	2	1	1	1	1	2	1
形	3	1	1	1	2	2	3	2	2	2	1	1	1	1	2	2	2	2	3	2	2	2	2	1	2	1	2	1	1	1	2	3	1	2	1	1	1	1	1	1	1	1	2	1	1	1	2	3	1
形	4	2	1	2	1	2	5	1	5	1	1	1	1	1	5	5	1	5	5	5	1	5	1	1	5	1	5	1	1	1	5	5	1	5	1	1	1	5	5	1	5	1	1	1	1	1	1	1	1
形	2	1	1	1	1	1	2	1	2	1	1	1	1	1	1	1	1	3	2	2	1	2	1	2	2	1	2	1	1	1	2	2	1	2	1	1	1	3	2	1	1	1	1	1	1	1	1	1	1
形	1	2	4	3	1	1	3	2	3	1	1	1	1	1	2	1	1	1	1	1	3	1	2	3	1	1	1	3	3	2	1	1	1	1	2	1	1	2	1	1	1	1	1	1	3	1	3	1	1
形	1	1	1	1	1	1	1	1	1	1	1	1	1	1	1	1	1	1	1	1	1	1	1	1	1	1	1	1	1	1	1	1	1	1	1	1	1	1	1	1	1	1	1	1	1	1	1	1	1
形	1	1	1	1	1	1	1	1	1	1	1	1	1	1	1	1	1	1	1	1	1	2	1	1	1	1	1	1	1	1	1	1	2	2	2	2	1	4	2	1	1	1	1	1	2	1	1	2	1
形	2	1	1	1	1	1	1	1	2	1	1	1	1	1	1	1	1	1	1	1	1	1	1	1	1	1	1	1	1	1	1	1	1	1	1	1	1	2	1	1	1	1	1	1	1	1	1	1	1
形	1	1	1	1	1	1	1	1	1	1	1	1	1	1	1	1	1	1	1	1	1	1	1	1	1	1	1	1	1	1	1	1	1	1	1	1	1	1	1	1	1	1	1	1	1	1	1	1	1
形	2	1	1	1	1	1	2	1	2	1	1	1	1	1	1	1	1	2	3	2	2	2	1	1	3	2	2	1	1	2	1	2	1	3	2	1	1	4	1	1	1	1	1	1	1	1	2	2	2
形	3	1	1	1	1	1	1	1	1	1	1	1	1	1	1	1	1	1	1	1	2	1	1	1	1	1	1	1	1	1	1	1	1	3	1	1	1	3	1	1	1	1	1	1	1	1	1	1	1
形	1	1	1	1	1	1	1	1	1	1	1	1	1	1	1	1	1	1	1	1	1	1	1	1	1	1	1	1	1	1	1	1	1	1	1	1	1	1	1	1	1	1	1	1	1	1	1	1	1
形	4	1	1	1	1	1	4	1	4	1	1	1	2	1	2	1	1	4	3	1	2	2	1	1	3	1	3	1	1	1	2	3	1	3	4	1	1	4	1	1	1	1	1	1	1	1	1	1	1
形	4	1	1	1	1	1	4	1	3	1	1	1	1	1	1	1	1	3	1	1	1	1	1	1	1	1	1	1	1	1	1	3	1	4	1	1	1	4	1	1	1	1	1	1	1	1	1	1	1
形	1	1	1	1	1	1	2	1	2	1	1	1	1	1	2	2	1	2	2	1	2	2	1	1	1	2	1	2	2	1	2	2	2	2	1	2	1	2	1	1	2	1	1	1	1	1	1	2	1
形总	2.1	1.15	1.25	1.2	1.1	1.1	2.2	1.2	2	1.1	1	1.05	1.05	1	1.45	1.4	1.05	2.05	1.9	1.5	1.45	1.85	1.25	1.35	1.85	1.1	1.8	1.35	1.25	1.1	1.5	2.05	1.2	2.25	1.3	1.25	1.1	2.7	1.4	1.15	1.35	1.1	1.25	1	1.15	1	1.25	1.4	1.1
义	1	1	1	1	1	1	1	1	1	1	1	1	1	1	1	1	1	1	1	1	1	1	1	1	1	1	1	1	1	1	1	1	1	1	1	1	1	1	1	1	1	1	1	1	1	1	1	1	1
义	1	1	1	1	4	1	1	1	1	1	1	1	1	1	1	1	1	1	1	1	1	1	1	1	1	1	1	1	1	1	1	1	1	1	1	1	1	1	1	1	1	1	1	1	1	1	1	1	1
义	4	2	1	1	5	3	2	1	1	3	1	1	3	4	4	2	4	1	3	1	1	1	1	1	1	1	3	3	1	1	1	1	1	1	2	4	4	3	1	4	2	3	2	1	2	4	3	2	1
义	1	1	1	1	1	1	1	1	1	1	1	1	1	1	1	1	1	5	4	1	1	1	1	1	1	1	1	2	1	1	1	1	1	1	1	1	1	1	1	1	1	1	1	1	1	1	1	1	1
义	3	1	1	1	4	1	1	2	1	1	1	1	1	3	1	1	1	1	1	1	1	1	1	1	1	1	1	1	1	1	1	1	2	1	3	2	1	3	1	2	1	1	4	1	1	1	3	2	2
义	1	1	1	1	3	1	1	1	1	1	1	1	1	1	1	1	1	1	1	1	1	1	1	1	2	1	2	4	1	1	1	2	1	2	2	3	1	1	1	2	1	3	3	1	1	2	1	2	2
义	1	3	1	1	4	1	1	2	1	1	2	1	1	3	1	1	2	2	1	2	1	2	1	1	2	1	2	1	1	1	2	3	1	1	2	1	2	2	1	2	1	2	1	1	1	1	1	1	1
义	4	3	3	1	3	3	2	3	3	1	1	1	1	4	1	3	2	1	1	1	1	2	1	1	1	1	1	2	1	1	3	2	4	3	2	2	2	3	1	2	1	2	2	2	2	3	2	1	1
义	1	1	1	1	3	3	1	1	1	1	1	5	1	5	3	4	1	5	1	1	1	1	1	1	1	1	1	5	1	1	1	2	1	1	1	1	1	1	1	1	4	1	1	1	1	1	1	1	1
义	2	1	1	1	4	2	1	1	1	1	1	1	1	3	1	1	2	1	1	1	1	3	1	1	1	1	1	3	1	1	1	1	2	1	1	2	3	1	1	3	1	3	3	1	1	3	2	2	1
义	1	2	2	3	4	1	1	1	2	1	1	1	1	4	2	1	5	1	1	1	1	1	1	3	1	1	1	1	1	1	2	1	2	1	1	1	1	1	1	4	1	3	1	1	2	4	1	1	1
义	1	1	1	1	3	1	1	1	1	1	1	1	1	1	1	1	2	1	1	1	2	1	1	1	1	1	1	1	1	1	2	1	1	1	1	2	1	1	1	1	1	1	2	1	1	2	1	1	3
义	1	1	1	1	2	1	1	1	1	1	1	1	1	1	1	1	1	1	1	1	1	1	1	1	1	1	1	1	1	1	1	1	1	1	1	1	1	1	1	1	1	2	1	1	1	1	1	1	1
义	1	1	1	1	1	1	1	1	1	1	1	1	1	1	1	1	1	1	1	1	1	1	1	1	1	1	1	1	1	1	1	1	1	1	1	1	1	1	1	1	1	1	1	1	1	1	1	1	1
义	1	1	1	1	5	1	1	1	1	1	1	1	1	1	1	1	1	1	1	1	1	1	1	1	1	1	1	1	1	1	1	1	1	1	1	1	1	1	1	1	1	1	1	1	1	1	1	1	1
义	1	3	1	1	4	1	1	1	2	1	1	2	1	3	2	1	2	2	2	1	1	2	1	1	1	1	1	1	1	1	1	1	2	2	1	1	1	2	1	1	1	1	1	1	1	1	1	1	3
义	1	1	1	1	1	1	1	1	1	1	1	1	1	1	1	1	1	1	1	1	1	1	1	1	1	1	1	1	1	1	1	1	1	1	1	1	1	1	1	1	1	1	1	1	1	1	1	1	1
义	1	1	1	1	1	1	1	1	2	2	1	3	2	1	1	1	3	2	1	1	1	2	1	1	1	1	1	4	1	1	1	1	1	1	1	1	1	1	1	1	1	1	1	1	1	1	1	1	4
义	1	1	1	1	3	1	1	1	1	1	1	1	1	1	1	1	1	1	1	1	1	1	1	1	1	1	1	1	1	1	1	1	1	1	1	1	1	1	1	1	1	1	1	1	1	1	1	1	1
义	4	1	3	4	4	4	4	2	2	2	2	4	2	2	1	1	4	4	2	2	2	2	2	2	4	2	2	4	4	2	5	2	1	1	1	4	1	1	1	4	5	3	1	3	4	2	1	1	4
义总	1.6	1.4	1.25	1.25	3	1.5	1.25	1.25	1.3	1.2	1.1	1.5	1.2	2.1	1.35	1.3	1.85	1.7	1.35	1.1	1.1	1.35	1.05	1.15	1.25	1.05	1.25	1.95	1.15	1.05	1.45	1.3	1.35	1.2	1.3	1.6	1.35	1.4	1	1.75	1.4	1.65	1.5	1.15	1.3	1.65	1.3	1.2	1.6
音	2	1	1	1	1	1	3	1	1	1	1	1	1	1	1	4	1	1	1	1	1	2	1	1	1	1	1	1	1	1	1	1	1	1	1	1	1	3	1	1	1	1	1	1	1	1	1	1	1
音	1	1	1	1	1	1	1	1	1	1	1	1	1	1	1	4	4	3	1	1	2	1	1	1	1	1	4	3	1	1	1	1	1	2	3	3	2	3	2	2	1	1	1	3	1	1	1	1	2
音	1	1	1	1	1	1	4	1	1	5	1	1	1	1	1	4	1	1	1	1	1	1	1	1	1	1	1	5	1	1	1	1	1	1	1	1	1	1	4	1	1	1	1	1	1	1	2	2	1
音	1	1	1	1	1	1	1	1	1	1	1	1	1	1	1	1	1	1	1	1	1	1	1	1	1	1	1	1	1	1	1	1	1	1	1	1	1	1	1	1	1	1	1	1	1	1	1	1	1
音	1	1	1	1	1	1	1	1	1	1	1	1	1	1	1	4	1	1	1	1	1	1	1	1	1	1	1	2	1	1	1	1	1	1	1	1	1	3	1	1	1	1	1	1	1	1	1	1	1
音	3	1	2	1	2	1	1	1	1	1	2	1	1	1	1	3	1	1	1	1	1	1	1	1	2	2	2	2	1	1	1	1	2	1	1	2	1	4	1	1	1	2	1	1	2	1	4	1	2
音	2	1	2	1	1	1	1	1	1	1	2	1	1	1	1	2	1	1	1	1	1	1	1	1	1	1	1	3	1	1	2	1	2	2	1	2	1	3	2	1	1	2	1	2	1	1	1	1	2
音	1	1	1	1	2	2	4	2	1	1	1	1	3	1	1	5	2	1	3	4	1	1	3	1	1	1	4	5	2	1	1	2	1	3	1	4	1	4	2	1	4	1	1	2	1	1	5	5	1
音	1	1	1	1	1	1	2	1	1	1	1	1	1	1	1	4	1	1	1	1	1	1	1	1	1	1	1	1	1	1	1	1	1	1	1	1	1	1	1	1	1	1	1	3	1	1	3	4	2
音	3	1	3	2	1	1	4	1	1	1	1	1	1	1	1	4	1	1	1	1	1	1	1	1	1	1	1	4	1	1	1	1	1	1	2	1	1	1	1	4	1	1	1	1	1	1	4	1	1
音	1	1	1	1	1	1	2	1	1	1	1	1	1	1	1	1	1	1	1	1	1	1	1	1	1	1	1	1	1	1	1	1	1	1	1	1	1	1	1	1	1	1	1	1	1	1	1	1	1
音	1	1	1	1	1	1	2	1	1	1	1	1	1	1	1	4	1	1	1	1	1	1	1	1	1	1	1	2	1	1	1	1	1	1	1	1	1	1	1	1	1	1	1	1	1	1	1	3	1
音	1	2	1	1	1	1	3	1	1	1	1	1	1	1	1	2	1	1	1	1	1	1	1	1	1	1	2	1	1	2	1	1	1	1	1	2	1	1	1	1	1	1	1	1	1	1	1	1	2
音	1	1	1	1	1	1	1	1	1	1	1	1	1	1	1	1	1	1	1	1	1	1	1	1	1	1	1	1	1	1	1	1	1	1	1	1	1	1	1	1	1	1	1	1	1	1	1	1	1
音	1	1	1	1	1	1	1	1	1	1	1	1	1	1	1	1	1	1	1	1	1	1	1	1	1	1	1	3	1	1	1	1	1	1	1	1	1	1	1	1	1	1	1	1	1	1	1	1	1
音	1	1	1	1	1	1	2	1	1	1	1	1	1	1	1	3	1	1	1	1	1	1	1	1	1	1	1	1	1	1	1	3	1	1	1	1	1	3	1	1	1	1	1	3	1	1	5	3	1
音	1	1	1	1	1	1	1	1	1	1	1	1	1	1	1	5	1	1	1	1	1	1	1	1	1	1	1	4	1	1	1	1	1	1	1	1	3	4	1	1	1	1	1	1	1	1	1	3	1
音	1	1	1	1	1	1	1	1	1	1	1	1	1	1	1	3	1	1	2	1	1	1	1	1	2	1	1	1	1	1	1	2	1	1	3	1	1	1	1	1	1	3	1	1	1	1	1	1	1
音	1	1	1	1	1	1	1	1	1	1	1	1	1	1	1	4	1	1	1	1	1	1	1	1	1	1	1	1	1	1	1	1	1	1	1	1	1	1	1	1	1	1	1	1	1	1	1	1	1
音	3	2	2	3	2	3	2	2	2	3	3	2	2	2	2	3	3	2	2	2	1	3	2	3	1	2	2	4	3	2	1	2	1	1	3	2	3	4	2	2	1	2	1	3	2	1	3	1	2
音总	1.4	1.1	1.25	1.15	1.15	1.15	1.9	1.1	1.05	1.3	1.2	1.05	1.15	1.05	1.05	3.1	1.3	1.15	1.2	1.2	1.05	1.15	1.15	1.1	1.1	1.1	1.45	2.3	1.15	1.1	1.05	1.25	1.1	1.2	1.35	1.45	1.25	2.1	1.35	1.25	1.15	1.25	1	1.5	1.1	1	1.95	1.7	1.3
[truncated: 95 more columns]

## Sheet: Characters
	Target.Realwords	Tstrokes	电影库—词频	Distractor. Realwords	Dstrokes	电影库—词频
1	艺	4	10.25	签	13	73.6
2	枪	8	353.24	画	8	113.13
3	童	12	14.04	哪	9	786.52
4	泳	8	4.32	紫	12	4.41
5	逃	9	82.24	杀	6	697.69
6	扶	7	16.25	启	7	3.93
7	程	12	10.08	振	10	5.22
8	扇	10	33.6	恐	10	10.46
9	赖	13	9.99	拥	8	3.93
10	区	4	95.33	获	10	15.92
11	喝	12	417.45	央	5	1.76
12	歌	14	188.07	具	8	51.39
13	伦	6	15.05	鼠	13	16.51
14	腹	13	5.22	菜	11	58.52
15	齿	8	6.02	君	7	14.87
16	肩	8	9.15	金	8	73
17	低	7	54.25	门	3	264.68
18	炊	8	0.03	辆	11	184.52
19	撕	15	16.87	河	8	33.83
20	当	6	882.92	坚	7	4.56
21	内	4	191.85	企	6	1.01
22	盒	11	29.93	芒	6	1.58
23	委	8	1.43	段	9	191.67
24	翻	18	49.96	蔬	15	0.39
25	戏	6	57.5	源	13	9.84
26	迟	7	42.06	弯	9	12.37
27	潮	15	4.98	枉	8	1.07
28	忆	4	6.68	字	6	76.67
29	受	8	231.2	图	8	34.58
30	召	5	8.7	聪	15	3.25
31	激	16	7.75	拌	8	3.34
32	怀	7	21.05	硕	11	0.72
33	爱	10	927.73	烫	10	19.47
34	孙	6	4.32	扔	5	123.56
35	申	5	1.52	想	13	6325.1
36	市	5	39.88	刑	6	5.78
37	壮	6	12.28	宗	8	12.46
38	曰	4	0.54	血	6	141.56
39	尤	4	5.78	罗	8	54.34
40	宇	6	4.29	祥	10	1.43
41	筋	12	3.7	屁	7	69.52
42	防	6	24.65	合	6	42.51
43	雨	8	39.11	庞	8	5.1
44	句	5	178.38	漆	14	7.84
45	保	9	33.62	音	9	23.82
46	巡	6	3.82	头	5	345.25
47	笆	10	0.09	刷	8	16.4
48	者	8	339.44	质	8	9.24
49	举	9	51.81	址	7	0.39
50	微	13	9.93	刘	6	2.5
51	龄	13	2.38	关	6	178.8
52	与	3	408.39	鲜	14	5.16
53	哎	8	29.9	泡	8	32.88
54	货	8	44.3	终	8	15.08
55	碰	13	120.88	茄	8	1.82
56	义	3	7.69	暖	13	12.16
57	富	12	15.89	严	7	5.96
58	住	7	584.32	乘	10	25.87
59	友	4	13.62	饥	5	1.22
60	酒	10	188.93	干	3	1241.59
61	注	8	31.18	摆	13	49.9
62	装	12	149.23	媳	13	0.06
63	嘿	15	1227.4	尊	12	9.6
64	散	12	21.13	妈	6	539.85
65	疑	14	8.23	部	10	162.04
66	件	6	583.31	唱	11	187.8
67	烟	10	41.49	嘴	16	253.77
68	拇	8	0.48	肌	6	5.93
69	抵	8	5.01	确	12	11.74
70	抛	7	25.43	渐	11	3.55
71	机	6	72.38	柳	9	3.99
72	仍	4	56.22	孟	8	1.01
73	勺	3	2.8	斥	5	0.27
74	奇	8	42.48	负	6	24.29
75	奔	8	5.13	活	9	343.08
76	励	7	0.48	药	9	142.73
77	表	8	45.1	扳	7	2.09
78	横	15	7.75	氧	10	7.06
79	洗	9	104.18	派	9	178.89
80	夕	3	2.74	台	5	107.43
81	摇	13	20.66	守	6	37.5
82	港	12	12.13	承	8	1.67
83	味	8	35.15	丘	5	3.64
84	斤	4	2	又	2	1060.05
85	滩	13	4.2	尼	5	83.53
86	期	12	32.4	苦	8	22.77
87	夜	8	84.57	桐	10	0.86
88	蜜	14	10.08	唉	10	24.8
89	找	7	1390.52	享	8	3.4
90	铃	10	10.08	邮	7	8.47
91	奶	5	23.13	宅	6	6.77
92	势	8	6.95	逛	10	12.55
93	足	7	19.29	仪	5	9.66
94	员	7	201.6	熬	14	20.63
95	把	7	3712.28	凯	8	12.79
96	飞	3	116.08	昏	8	14.46
97	牛	4	59.32	目	5	6.62
98	局	7	106.21	闻	9	69.66
99	集	12	128	岛	7	87.94
100	牌	12	62.33	侦	8	3.4
101	简	13	14.34	道	12	111.99
102	锅	12	10.28	傻	13	124.96
103	舞	14	221.19	界	9	21.85
104	泛	7	3.34	碧	14	6.56
105	择	8	2.38	倒	10	181.6
106	久	3	207.65	悄	10	0.39
107	威	9	12.34	师	6	51.69
108	喉	12	4.23	茅	8	1.01
109	皱	10	4.89	慧	15	0.98
110	呐	7	47.78	纹	7	30.88
111	赔	12	10.7	尿	7	53.3
112	奈	8	14.04	连	7	229.71
113	按	9	111.84	赴	9	2.98
114	慈	13	0.86	其	8	92.02
115	逐	10	1.82	救	11	241.31
116	嘛	14	491.02	首	9	163.98
117	舍	8	6.56	套	10	113.75
118	舱	10	12.64	辱	10	1.85
119	坐	7	423.41	摸	13	36.22
120	莎	10	17.74	屯	4	0.42
121	贷	9	1.97	林	8	37.35
122	肯	8	65.46	诺	10	37.41
123	窄	10	3.16	草	9	22.15
124	菊	11	2.15	绽	11	0.06
125	幕	13	19.94	阅	10	0.42
126	万	3	179.78	彩	11	11.72
127	事	8	2912.82	吻	7	82.66
128	网	6	24.41	宜	8	2.21
129	案	10	101.71	京	8	7.99
130	眶	11	0.3	夏	10	10.7
131	登	12	39.23	突	9	4.02
132	吴	7	4.5	例	8	6.56
133	载	10	28.44	魔	20	41.46
134	太	4	1942.11	二	2	144.55
135	症	10	39.83	萝	11	20.03
136	蛙	12	1.76	嗒	12	6.2
137	录	8	51.63	知	8	109.91
138	或	8	206.64	扭	7	16.16
139	碗	13	24.29	土	3	23.01
140	巨	4	9.9	满	13	98.7
141	厨	12	17.14	皮	5	64.78
142	搏	13	6.62	午	4	3.13
143	恍	9	0.21	斯	12	156.86
144	永	5	10.67	骏	10	0.69
145	将	9	743.62
146	输	13	93.54
147	示	5	5.13
148	蚂	9	0.03
149	盐	10	12.73
150	肉	6	73.21
151	挤	9	26.74
152	惯	12	4.47
153	姨	9	2.24
154	本	5	313.77
155	昨	9	0.48
156	呵	8	14.28
157	温	12	7.15
158	株	10	2.18
159	抹	8	15.53
160	客	9	29.72
161	笼	11	3.07
162	灾	7	3.64
163	至	6	47.34
164	迪	8	31.96
165	氏	4	8.61
166	蚁	9	3.4
167	费	9	34.04
168	巴	4	48.86
169	堤	12	3.31
170	像	13	1497.29
171	丢	6	121.86
172	英	8	14.52
173	睡	13	239.4
174	比	4	637.06
175	欲	11	18.87
176	感	13	92.35
177	含	7	10.79
178	担	8	3.96
179	号	5	353.6
180	苍	7	1.7
