# Supplementary material for: Reading skill modulates the effect of parafoveal distractors on foveal lexical decision in deaf students
Source: PLoS One. 2019 Sep 12;14(9):e0221891. doi: 10.1371/journal.pone.0221891 (PMC6742358; doi:10.1371/journal.pone.0221891)
Supplement: S1 Materials — (ZIP) [file pone.0221891.s003.zip]

Archive with 653 entries (648 files):
- S1_Materials/
- S1_Materials/Dpseudoú¿144ú⌐/
- S1_Materials/Dpseudoú¿144ú⌐/Dpseudo (1).jpg
- S1_Materials/Dpseudoú¿144ú⌐/Dpseudo (10).jpg
- S1_Materials/Dpseudoú¿144ú⌐/Dpseudo (100).jpg
- S1_Materials/Dpseudoú¿144ú⌐/Dpseudo (101).jpg
- S1_Materials/Dpseudoú¿144ú⌐/Dpseudo (102).jpg
- S1_Materials/Dpseudoú¿144ú⌐/Dpseudo (103).jpg
- S1_Materials/Dpseudoú¿144ú⌐/Dpseudo (104).jpg
- S1_Materials/Dpseudoú¿144ú⌐/Dpseudo (105).jpg
- S1_Materials/Dpseudoú¿144ú⌐/Dpseudo (106).jpg
- S1_Materials/Dpseudoú¿144ú⌐/Dpseudo (107).jpg
- S1_Materials/Dpseudoú¿144ú⌐/Dpseudo (108).jpg
- S1_Materials/Dpseudoú¿144ú⌐/Dpseudo (109).jpg
- S1_Materials/Dpseudoú¿144ú⌐/Dpseudo (11).jpg
- S1_Materials/Dpseudoú¿144ú⌐/Dpseudo (110).jpg
- S1_Materials/Dpseudoú¿144ú⌐/Dpseudo (111).jpg
- S1_Materials/Dpseudoú¿144ú⌐/Dpseudo (112).jpg
- S1_Materials/Dpseudoú¿144ú⌐/Dpseudo (113).jpg
- S1_Materials/Dpseudoú¿144ú⌐/Dpseudo (114).jpg
- S1_Materials/Dpseudoú¿144ú⌐/Dpseudo (115).jpg
- S1_Materials/Dpseudoú¿144ú⌐/Dpseudo (116).jpg
- S1_Materials/Dpseudoú¿144ú⌐/Dpseudo (117).jpg
- S1_Materials/Dpseudoú¿144ú⌐/Dpseudo (118).jpg
- S1_Materials/Dpseudoú¿144ú⌐/Dpseudo (119).jpg
- S1_Materials/Dpseudoú¿144ú⌐/Dpseudo (12).jpg
- S1_Materials/Dpseudoú¿144ú⌐/Dpseudo (120).jpg
- S1_Materials/Dpseudoú¿144ú⌐/Dpseudo (121).jpg
- S1_Materials/Dpseudoú¿144ú⌐/Dpseudo (122).jpg
- S1_Materials/Dpseudoú¿144ú⌐/Dpseudo (123).jpg
- S1_Materials/Dpseudoú¿144ú⌐/Dpseudo (124).jpg
- S1_Materials/Dpseudoú¿144ú⌐/Dpseudo (125).jpg
- S1_Materials/Dpseudoú¿144ú⌐/Dpseudo (126).jpg
- S1_Materials/Dpseudoú¿144ú⌐/Dpseudo (127).jpg
- S1_Materials/Dpseudoú¿144ú⌐/Dpseudo (128).jpg
- S1_Materials/Dpseudoú¿144ú⌐/Dpseudo (129).jpg
- S1_Materials/Dpseudoú¿144ú⌐/Dpseudo (13).jpg
- S1_Materials/Dpseudoú¿144ú⌐/Dpseudo (130).jpg
- S1_Materials/Dpseudoú¿144ú⌐/Dpseudo (131).jpg
- S1_Materials/Dpseudoú¿144ú⌐/Dpseudo (132).jpg
- S1_Materials/Dpseudoú¿144ú⌐/Dpseudo (133).jpg
- S1_Materials/Dpseudoú¿144ú⌐/Dpseudo (134).jpg
- S1_Materials/Dpseudoú¿144ú⌐/Dpseudo (135).jpg
- S1_Materials/Dpseudoú¿144ú⌐/Dpseudo (136).jpg
- S1_Materials/Dpseudoú¿144ú⌐/Dpseudo (137).jpg
- S1_Materials/Dpseudoú¿144ú⌐/Dpseudo (138).jpg
- S1_Materials/Dpseudoú¿144ú⌐/Dpseudo (139).jpg
- S1_Materials/Dpseudoú¿144ú⌐/Dpseudo (14).jpg
- S1_Materials/Dpseudoú¿144ú⌐/Dpseudo (140).jpg
- S1_Materials/Dpseudoú¿144ú⌐/Dpseudo (141).jpg
- S1_Materials/Dpseudoú¿144ú⌐/Dpseudo (142).jpg
- S1_Materials/Dpseudoú¿144ú⌐/Dpseudo (143).jpg
- S1_Materials/Dpseudoú¿144ú⌐/Dpseudo (144).jpg
- S1_Materials/Dpseudoú¿144ú⌐/Dpseudo (15).jpg
- S1_Materials/Dpseudoú¿144ú⌐/Dpseudo (16).jpg
- S1_Materials/Dpseudoú¿144ú⌐/Dpseudo (17).jpg
- S1_Materials/Dpseudoú¿144ú⌐/Dpseudo (18).jpg
- S1_Materials/Dpseudoú¿144ú⌐/Dpseudo (19).jpg
- S1_Materials/Dpseudoú¿144ú⌐/Dpseudo (2).jpg
- S1_Materials/Dpseudoú¿144ú⌐/Dpseudo (20).jpg
- S1_Materials/Dpseudoú¿144ú⌐/Dpseudo (21).jpg
- S1_Materials/Dpseudoú¿144ú⌐/Dpseudo (22).jpg
- S1_Materials/Dpseudoú¿144ú⌐/Dpseudo (23).jpg
- S1_Materials/Dpseudoú¿144ú⌐/Dpseudo (24).jpg
- S1_Materials/Dpseudoú¿144ú⌐/Dpseudo (25).jpg
- S1_Materials/Dpseudoú¿144ú⌐/Dpseudo (26).jpg
- S1_Materials/Dpseudoú¿144ú⌐/Dpseudo (27).jpg
- S1_Materials/Dpseudoú¿144ú⌐/Dpseudo (28).jpg
- S1_Materials/Dpseudoú¿144ú⌐/Dpseudo (29).jpg
- S1_Materials/Dpseudoú¿144ú⌐/Dpseudo (3).jpg
- S1_Materials/Dpseudoú¿144ú⌐/Dpseudo (30).jpg
- S1_Materials/Dpseudoú¿144ú⌐/Dpseudo (31).jpg
- S1_Materials/Dpseudoú¿144ú⌐/Dpseudo (32).jpg
- S1_Materials/Dpseudoú¿144ú⌐/Dpseudo (33).jpg
- S1_Materials/Dpseudoú¿144ú⌐/Dpseudo (34).jpg
- S1_Materials/Dpseudoú¿144ú⌐/Dpseudo (35).jpg
- S1_Materials/Dpseudoú¿144ú⌐/Dpseudo (36).jpg
- S1_Materials/Dpseudoú¿144ú⌐/Dpseudo (37).jpg
- S1_Materials/Dpseudoú¿144ú⌐/Dpseudo (38).jpg
- S1_Materials/Dpseudoú¿144ú⌐/Dpseudo (39).jpg
- S1_Materials/Dpseudoú¿144ú⌐/Dpseudo (4).jpg
- S1_Materials/Dpseudoú¿144ú⌐/Dpseudo (40).jpg
- S1_Materials/Dpseudoú¿144ú⌐/Dpseudo (41).jpg
- S1_Materials/Dpseudoú¿144ú⌐/Dpseudo (42).jpg
- S1_Materials/Dpseudoú¿144ú⌐/Dpseudo (43).jpg
- S1_Materials/Dpseudoú¿144ú⌐/Dpseudo (44).jpg
- S1_Materials/Dpseudoú¿144ú⌐/Dpseudo (45).jpg
- S1_Materials/Dpseudoú¿144ú⌐/Dpseudo (46).jpg
- S1_Materials/Dpseudoú¿144ú⌐/Dpseudo (47).jpg
- S1_Materials/Dpseudoú¿144ú⌐/Dpseudo (48).jpg
- S1_Materials/Dpseudoú¿144ú⌐/Dpseudo (49).jpg
- S1_Materials/Dpseudoú¿144ú⌐/Dpseudo (5).jpg
- S1_Materials/Dpseudoú¿144ú⌐/Dpseudo (50).jpg
- S1_Materials/Dpseudoú¿144ú⌐/Dpseudo (51).jpg
- S1_Materials/Dpseudoú¿144ú⌐/Dpseudo (52).jpg
- S1_Materials/Dpseudoú¿144ú⌐/Dpseudo (53).jpg
- S1_Materials/Dpseudoú¿144ú⌐/Dpseudo (54).jpg
- S1_Materials/Dpseudoú¿144ú⌐/Dpseudo (55).jpg
- S1_Materials/Dpseudoú¿144ú⌐/Dpseudo (56).jpg
- S1_Materials/Dpseudoú¿144ú⌐/Dpseudo (57).jpg
- S1_Materials/Dpseudoú¿144ú⌐/Dpseudo (58).jpg
- S1_Materials/Dpseudoú¿144ú⌐/Dpseudo (59).jpg
- S1_Materials/Dpseudoú¿144ú⌐/Dpseudo (6).jpg
- S1_Materials/Dpseudoú¿144ú⌐/Dpseudo (60).jpg
- S1_Materials/Dpseudoú¿144ú⌐/Dpseudo (61).jpg
- S1_Materials/Dpseudoú¿144ú⌐/Dpseudo (62).jpg
- S1_Materials/Dpseudoú¿144ú⌐/Dpseudo (63).jpg
- S1_Materials/Dpseudoú¿144ú⌐/Dpseudo (64).jpg
- S1_Materials/Dpseudoú¿144ú⌐/Dpseudo (65).jpg
- S1_Materials/Dpseudoú¿144ú⌐/Dpseudo (66).jpg
- S1_Materials/Dpseudoú¿144ú⌐/Dpseudo (67).jpg
- S1_Materials/Dpseudoú¿144ú⌐/Dpseudo (68).jpg
- S1_Materials/Dpseudoú¿144ú⌐/Dpseudo (69).jpg
- S1_Materials/Dpseudoú¿144ú⌐/Dpseudo (7).jpg
- S1_Materials/Dpseudoú¿144ú⌐/Dpseudo (70).jpg
- S1_Materials/Dpseudoú¿144ú⌐/Dpseudo (71).jpg
- S1_Materials/Dpseudoú¿144ú⌐/Dpseudo (72).jpg
- S1_Materials/Dpseudoú¿144ú⌐/Dpseudo (73).jpg
- S1_Materials/Dpseudoú¿144ú⌐/Dpseudo (74).jpg
- S1_Materials/Dpseudoú¿144ú⌐/Dpseudo (75).jpg
- S1_Materials/Dpseudoú¿144ú⌐/Dpseudo (76).jpg
- S1_Materials/Dpseudoú¿144ú⌐/Dpseudo (77).jpg
- S1_Materials/Dpseudoú¿144ú⌐/Dpseudo (78).jpg
- S1_Materials/Dpseudoú¿144ú⌐/Dpseudo (79).jpg
- S1_Materials/Dpseudoú¿144ú⌐/Dpseudo (8).jpg
- S1_Materials/Dpseudoú¿144ú⌐/Dpseudo (80).jpg
- S1_Materials/Dpseudoú¿144ú⌐/Dpseudo (81).jpg
- S1_Materials/Dpseudoú¿144ú⌐/Dpseudo (82).jpg
- S1_Materials/Dpseudoú¿144ú⌐/Dpseudo (83).jpg
- S1_Materials/Dpseudoú¿144ú⌐/Dpseudo (84).jpg
- S1_Materials/Dpseudoú¿144ú⌐/Dpseudo (85).jpg
- S1_Materials/Dpseudoú¿144ú⌐/Dpseudo (86).jpg
- S1_Materials/Dpseudoú¿144ú⌐/Dpseudo (87).jpg
- S1_Materials/Dpseudoú¿144ú⌐/Dpseudo (88).jpg
- S1_Materials/Dpseudoú¿144ú⌐/Dpseudo (89).jpg
- S1_Materials/Dpseudoú¿144ú⌐/Dpseudo (9).jpg
- S1_Materials/Dpseudoú¿144ú⌐/Dpseudo (90).jpg
- S1_Materials/Dpseudoú¿144ú⌐/Dpseudo (91).jpg
- S1_Materials/Dpseudoú¿144ú⌐/Dpseudo (92).jpg
- S1_Materials/Dpseudoú¿144ú⌐/Dpseudo (93).jpg
- S1_Materials/Dpseudoú¿144ú⌐/Dpseudo (94).jpg
- S1_Materials/Dpseudoú¿144ú⌐/Dpseudo (95).jpg
- S1_Materials/Dpseudoú¿144ú⌐/Dpseudo (96).jpg
- S1_Materials/Dpseudoú¿144ú⌐/Dpseudo (97).jpg
- S1_Materials/Dpseudoú¿144ú⌐/Dpseudo (98).jpg
- S1_Materials/Dpseudoú¿144ú⌐/Dpseudo (99).jpg
- S1_Materials/Drealú¿144ú⌐/
- S1_Materials/Drealú¿144ú⌐/Dreal (1).jpg
- S1_Materials/Drealú¿144ú⌐/Dreal (10).jpg
- S1_Materials/Drealú¿144ú⌐/Dreal (100).jpg
- S1_Materials/Drealú¿144ú⌐/Dreal (101).jpg
- S1_Materials/Drealú¿144ú⌐/Dreal (102).jpg
- S1_Materials/Drealú¿144ú⌐/Dreal (103).jpg
- S1_Materials/Drealú¿144ú⌐/Dreal (104).jpg
- S1_Materials/Drealú¿144ú⌐/Dreal (105).jpg
- S1_Materials/Drealú¿144ú⌐/Dreal (106).jpg
- S1_Materials/Drealú¿144ú⌐/Dreal (107).jpg
- S1_Materials/Drealú¿144ú⌐/Dreal (108).jpg
- S1_Materials/Drealú¿144ú⌐/Dreal (109).jpg
- S1_Materials/Drealú¿144ú⌐/Dreal (11).jpg
- S1_Materials/Drealú¿144ú⌐/Dreal (110).jpg
- S1_Materials/Drealú¿144ú⌐/Dreal (111).jpg
- S1_Materials/Drealú¿144ú⌐/Dreal (112).jpg
- S1_Materials/Drealú¿144ú⌐/Dreal (113).jpg
- S1_Materials/Drealú¿144ú⌐/Dreal (114).jpg
- S1_Materials/Drealú¿144ú⌐/Dreal (115).jpg
- S1_Materials/Drealú¿144ú⌐/Dreal (116).jpg
- S1_Materials/Drealú¿144ú⌐/Dreal (117).jpg
- S1_Materials/Drealú¿144ú⌐/Dreal (118).jpg
- S1_Materials/Drealú¿144ú⌐/Dreal (119).jpg
- S1_Materials/Drealú¿144ú⌐/Dreal (12).jpg
- S1_Materials/Drealú¿144ú⌐/Dreal (120).jpg
- S1_Materials/Drealú¿144ú⌐/Dreal (121).jpg
- S1_Materials/Drealú¿144ú⌐/Dreal (122).jpg
- S1_Materials/Drealú¿144ú⌐/Dreal (123).jpg
- S1_Materials/Drealú¿144ú⌐/Dreal (124).jpg
- S1_Materials/Drealú¿144ú⌐/Dreal (125).jpg
- S1_Materials/Drealú¿144ú⌐/Dreal (126).jpg
- S1_Materials/Drealú¿144ú⌐/Dreal (127).jpg
- S1_Materials/Drealú¿144ú⌐/Dreal (128).jpg
- S1_Materials/Drealú¿144ú⌐/Dreal (129).jpg
- S1_Materials/Drealú¿144ú⌐/Dreal (13).jpg
- S1_Materials/Drealú¿144ú⌐/Dreal (130).jpg
- S1_Materials/Drealú¿144ú⌐/Dreal (131).jpg
- S1_Materials/Drealú¿144ú⌐/Dreal (132).jpg
- S1_Materials/Drealú¿144ú⌐/Dreal (133).jpg
- S1_Materials/Drealú¿144ú⌐/Dreal (134).jpg
- S1_Materials/Drealú¿144ú⌐/Dreal (135).jpg
- S1_Materials/Drealú¿144ú⌐/Dreal (136).jpg
- S1_Materials/Drealú¿144ú⌐/Dreal (137).jpg
- S1_Materials/Drealú¿144ú⌐/Dreal (138).jpg
- S1_Materials/Drealú¿144ú⌐/Dreal (139).jpg
- S1_Materials/Drealú¿144ú⌐/Dreal (14).jpg
- S1_Materials/Drealú¿144ú⌐/Dreal (140).jpg
- S1_Materials/Drealú¿144ú⌐/Dreal (141).jpg
- S1_Materials/Drealú¿144ú⌐/Dreal (142).jpg
- S1_Materials/Drealú¿144ú⌐/Dreal (143).jpg
- S1_Materials/Drealú¿144ú⌐/Dreal (144).jpg
- S1_Materials/Drealú¿144ú⌐/Dreal (15).jpg
- S1_Materials/Drealú¿144ú⌐/Dreal (16).jpg
- S1_Materials/Drealú¿144ú⌐/Dreal (17).jpg
- S1_Materials/Drealú¿144ú⌐/Dreal (18).jpg
- S1_Materials/Drealú¿144ú⌐/Dreal (19).jpg
- S1_Materials/Drealú¿144ú⌐/Dreal (2).jpg
- S1_Materials/Drealú¿144ú⌐/Dreal (20).jpg
- S1_Materials/Drealú¿144ú⌐/Dreal (21).jpg
- S1_Materials/Drealú¿144ú⌐/Dreal (22).jpg
- S1_Materials/Drealú¿144ú⌐/Dreal (23).jpg
- S1_Materials/Drealú¿144ú⌐/Dreal (24).jpg
- S1_Materials/Drealú¿144ú⌐/Dreal (25).jpg
- S1_Materials/Drealú¿144ú⌐/Dreal (26).jpg
- S1_Materials/Drealú¿144ú⌐/Dreal (27).jpg
- S1_Materials/Drealú¿144ú⌐/Dreal (28).jpg
- S1_Materials/Drealú¿144ú⌐/Dreal (29).jpg
- S1_Materials/Drealú¿144ú⌐/Dreal (3).jpg
- S1_Materials/Drealú¿144ú⌐/Dreal (30).jpg
- S1_Materials/Drealú¿144ú⌐/Dreal (31).jpg
- S1_Materials/Drealú¿144ú⌐/Dreal (32).jpg
- S1_Materials/Drealú¿144ú⌐/Dreal (33).jpg
- S1_Materials/Drealú¿144ú⌐/Dreal (34).jpg
- S1_Materials/Drealú¿144ú⌐/Dreal (35).jpg
- S1_Materials/Drealú¿144ú⌐/Dreal (36).jpg
- S1_Materials/Drealú¿144ú⌐/Dreal (37).jpg
- S1_Materials/Drealú¿144ú⌐/Dreal (38).jpg
- S1_Materials/Drealú¿144ú⌐/Dreal (39).jpg
- S1_Materials/Drealú¿144ú⌐/Dreal (4).jpg
- S1_Materials/Drealú¿144ú⌐/Dreal (40).jpg
- S1_Materials/Drealú¿144ú⌐/Dreal (41).jpg
- S1_Materials/Drealú¿144ú⌐/Dreal (42).jpg
- S1_Materials/Drealú¿144ú⌐/Dreal (43).jpg
- S1_Materials/Drealú¿144ú⌐/Dreal (44).jpg
- S1_Materials/Drealú¿144ú⌐/Dreal (45).jpg
- S1_Materials/Drealú¿144ú⌐/Dreal (46).jpg
- S1_Materials/Drealú¿144ú⌐/Dreal (47).jpg
- S1_Materials/Drealú¿144ú⌐/Dreal (48).jpg
- S1_Materials/Drealú¿144ú⌐/Dreal (49).jpg
- S1_Materials/Drealú¿144ú⌐/Dreal (5).jpg
- S1_Materials/Drealú¿144ú⌐/Dreal (50).jpg
- S1_Materials/Drealú¿144ú⌐/Dreal (51).jpg
- S1_Materials/Drealú¿144ú⌐/Dreal (52).jpg
- S1_Materials/Drealú¿144ú⌐/Dreal (53).jpg
- S1_Materials/Drealú¿144ú⌐/Dreal (54).jpg
- S1_Materials/Drealú¿144ú⌐/Dreal (55).jpg
- S1_Materials/Drealú¿144ú⌐/Dreal (56).jpg
- S1_Materials/Drealú¿144ú⌐/Dreal (57).jpg
- S1_Materials/Drealú¿144ú⌐/Dreal (58).jpg
- S1_Materials/Drealú¿144ú⌐/Dreal (59).jpg
- S1_Materials/Drealú¿144ú⌐/Dreal (6).jpg
- S1_Materials/Drealú¿144ú⌐/Dreal (60).jpg
- S1_Materials/Drealú¿144ú⌐/Dreal (61).jpg
- S1_Materials/Drealú¿144ú⌐/Dreal (62).jpg
- S1_Materials/Drealú¿144ú⌐/Dreal (63).jpg
- S1_Materials/Drealú¿144ú⌐/Dreal (64).jpg
- S1_Materials/Drealú¿144ú⌐/Dreal (65).jpg
- S1_Materials/Drealú¿144ú⌐/Dreal (66).jpg
- S1_Materials/Drealú¿144ú⌐/Dreal (67).jpg
- S1_Materials/Drealú¿144ú⌐/Dreal (68).jpg
- S1_Materials/Drealú¿144ú⌐/Dreal (69).jpg
- S1_Materials/Drealú¿144ú⌐/Dreal (7).jpg
- S1_Materials/Drealú¿144ú⌐/Dreal (70).jpg
- S1_Materials/Drealú¿144ú⌐/Dreal (71).jpg
- S1_Materials/Drealú¿144ú⌐/Dreal (72).jpg
- S1_Materials/Drealú¿144ú⌐/Dreal (73).jpg
- S1_Materials/Drealú¿144ú⌐/Dreal (74).jpg
- S1_Materials/Drealú¿144ú⌐/Dreal (75).jpg
- S1_Materials/Drealú¿144ú⌐/Dreal (76).jpg
- S1_Materials/Drealú¿144ú⌐/Dreal (77).jpg
- S1_Materials/Drealú¿144ú⌐/Dreal (78).jpg
- S1_Materials/Drealú¿144ú⌐/Dreal (79).jpg
- S1_Materials/Drealú¿144ú⌐/Dreal (8).jpg
- S1_Materials/Drealú¿144ú⌐/Dreal (80).jpg
- S1_Materials/Drealú¿144ú⌐/Dreal (81).jpg
- S1_Materials/Drealú¿144ú⌐/Dreal (82).jpg
- S1_Materials/Drealú¿144ú⌐/Dreal (83).jpg
- S1_Materials/Drealú¿144ú⌐/Dreal (84).jpg
- S1_Materials/Drealú¿144ú⌐/Dreal (85).jpg
- S1_Materials/Drealú¿144ú⌐/Dreal (86).jpg
- S1_Materials/Drealú¿144ú⌐/Dreal (87).jpg
- S1_Materials/Drealú¿144ú⌐/Dreal (88).jpg
- S1_Materials/Drealú¿144ú⌐/Dreal (89).jpg
- S1_Materials/Drealú¿144ú⌐/Dreal (9).jpg
- S1_Materials/Drealú¿144ú⌐/Dreal (90).jpg
- S1_Materials/Drealú¿144ú⌐/Dreal (91).jpg
- S1_Materials/Drealú¿144ú⌐/Dreal (92).jpg
- S1_Materials/Drealú¿144ú⌐/Dreal (93).jpg
- S1_Materials/Drealú¿144ú⌐/Dreal (94).jpg
- S1_Materials/Drealú¿144ú⌐/Dreal (95).jpg
- S1_Materials/Drealú¿144ú⌐/Dreal (96).jpg
- S1_Materials/Drealú¿144ú⌐/Dreal (97).jpg
- S1_Materials/Drealú¿144ú⌐/Dreal (98).jpg
- S1_Materials/Drealú¿144ú⌐/Dreal (99).jpg
- S1_Materials/Tpseudoú¿180ú⌐/
- S1_Materials/Tpseudoú¿180ú⌐/Tpseudo (1).png
- S1_Materials/Tpseudoú¿180ú⌐/Tpseudo (10).png
- S1_Materials/Tpseudoú¿180ú⌐/Tpseudo (100).png
- S1_Materials/Tpseudoú¿180ú⌐/Tpseudo (101).png
- S1_Materials/Tpseudoú¿180ú⌐/Tpseudo (102).png
- S1_Materials/Tpseudoú¿180ú⌐/Tpseudo (103).png
- S1_Materials/Tpseudoú¿180ú⌐/Tpseudo (104).png
- S1_Materials/Tpseudoú¿180ú⌐/Tpseudo (105).png
[truncated: 353 more entries]
